# Supplementary material for: Co-evolutionary Signals Identify Burkholderia pseudomallei Survival Strategies in a Hostile Environment
Source: Mol Biol Evol. 2021 Oct 18;39(1):msab306. doi: 10.1093/molbev/msab306 (PMC8760936; doi:10.1093/molbev/msab306)
Supplement: msab306_Supplementary_Data [file msab306_supplementary_data.zip]

Archive with 5 entries (5 files):
- Chewapreecha.TableS3.txt
- Chewapreecha.TableS4.xlsx
- Chewapreecha.Supplementary.Figure.tables.pdf
- Chewapreecha.TableS1.xls
- Chewapreecha.TableS2.txt
