# Supplementary material for: Co-evolutionary Signals Identify Burkholderia pseudomallei Survival Strategies in a Hostile Environment
Source: Mol Biol Evol. 2021 Oct 18;39(1):msab306. doi: 10.1093/molbev/msab306 (PMC8760936; doi:10.1093/molbev/msab306)
Supplement: msab306_Supplementary_Data [file msab306_supplementary_data.zip › Chewapreecha.TableS3.txt]

group	location1	location2	type.of.interaction	id1	id2	description1	description2	gene.function1	gene.function2
co-detected	Chr1	Chr1	cis	BPNC10004F	BPNC10005F	ncRNA	ncRNA	-	-
co-detected	Chr1	Chr1	cis	BPNC10011F	BPSL0203	ncRNA	gene	-	Macromolecule_degradation
co-detected	Chr1	Chr1	cis	BPNC10071F	BPSL1134	ncRNA	gene	-	Hypothetical_proteins
co-detected	Chr1	Chr1	cis	BPNC10085F	BPNC10086F	ncRNA	ncRNA	-	-
co-detected	Chr1	Chr1	cis	BPNC10086F	BPNC10090R	ncRNA	ncRNA	-	-
co-detected	Chr1	Chr1	cis	BPNC10097F	BPSL1383	ncRNA	gene	-	Protection_responses
co-detected	Chr1	Chr1	cis	BPNC10110F	BPSL1623	ncRNA	gene	-	Conserved_hypothetical_proteins
co-detected	Chr1	Chr1	cis	BPNC10153R	BPSL2251	ncRNA	gene	-	Cell_envelope
co-detected	Chr1	Chr1	cis	BPNC10156F	BPSL2369	ncRNA	gene	-	Conserved_hypothetical_proteins
co-detected	Chr1	Chr1	cis	BPNC10174F	BPSL2738	ncRNA	gene	-	Small_molecules_degradation
co-detected	Chr1	Chr1	cis	BPNC10181F	BPSL2892	ncRNA	gene	-	Macromolecule_biosynthesis/modification
co-detected	Chr1	Chr1	cis	BPSL0071	BPSL0072	gene	gene	Putative_assignment	Putative_assignment
co-detected	Chr1	Chr1	cis	BPSL0102	BPSL0103	gene	gene	Cofactor/carriers_biosynthesis	RNA_polymerase_core
co-detected	Chr1	Chr1	cis	BPSL0105	BPSL0107	gene	gene	Hypothetical_proteins	Regulators_families
co-detected	Chr1	Chr1	cis	BPSL0108	BPSL0109	gene	gene	Transport_/_Binding_proteins	Putative_assignment
co-detected	Chr1	Chr1	cis	BPSL0177	BPSL0178	gene	gene	Macromolecule_degradation	Conserved_hypothetical_proteins
co-detected	Chr1	Chr1	cis	BPSL0182	BPSL0183	gene	gene	Cell_envelope	Cell_envelope
co-detected	Chr1	Chr1	cis	BPSL0199	BPSL0200	gene	gene	Putative_assignment	Amino_acid_biosynthesis
co-detected	Chr1	Chr1	cis	BPSL0201	BPSL0202	gene	gene	Two_component_systems	Two_component_systems
co-detected	Chr1	Chr1	cis	BPSL0202	BPNC10011F	gene	ncRNA	Two_component_systems	-
co-detected	Chr1	Chr1	cis	BPSL0202	BPSL0203	gene	gene	Two_component_systems	Macromolecule_degradation
co-detected	Chr1	Chr1	cis	BPSL0275	BPSL0276	gene	gene	Chemotaxis_and_mobility	Chemotaxis_and_mobility
co-detected	Chr1	Chr1	cis	BPSL0287	BPSL0288A	gene	gene	Conserved_hypothetical_proteins	Conserved_hypothetical_proteins
co-detected	Chr1	Chr1	cis	BPSL0306	BPSL0307	gene	gene	Cell_envelope	Cell_envelope
co-detected	Chr1	Chr1	cis	BPSL0307	BPSL0308	gene	gene	Cell_envelope	Cell_envelope
co-detected	Chr1	Chr1	cis	BPSL0334	BPSL0335	gene	gene	Conserved_hypothetical_proteins	Putative_assignment
co-detected	Chr1	Chr1	cis	BPSL0343	BPSL0344	gene	gene	Putative_assignment	Cell_envelope
co-detected	Chr1	Chr1	cis	BPSL0347	BPNC10032R	gene	ncRNA	Laterally_acquired_elements	-
co-detected	Chr1	Chr1	cis	BPSL0361	BPSL0362	gene	gene	Cell_envelope	Cell_envelope
co-detected	Chr1	Chr1	cis	BPSL0363	BPSL0364	gene	gene	Putative_assignment	Cofactor/carriers_biosynthesis
co-detected	Chr1	Chr1	cis	BPSL0386	BPSL0388	gene	gene	Amino_acid_biosynthesis	Cell_envelope
co-detected	Chr1	Chr1	cis	BPSL0404	BPSL0405	gene	gene	Cell_envelope	Cell_envelope
co-detected	Chr1	Chr1	cis	BPSL0420	BPSL0421	gene	gene	Small_molecules_degradation	Small_molecules_degradation
co-detected	Chr1	Chr1	cis	BPSL0608	BPNC10035F	gene	ncRNA	Conserved_hypothetical_proteins	-
co-detected	Chr1	Chr1	cis	BPSL0613	BPSL0614	gene	gene	Conserved_hypothetical_proteins	Putative_assignment
co-detected	Chr1	Chr1	cis	BPSL0614	BPSL0615	gene	gene	Putative_assignment	Putative_assignment
co-detected	Chr1	Chr1	cis	BPSL0632	BPSL0633	gene	gene	Macromolecule_biosynthesis/modification	Cofactor/carriers_biosynthesis
co-detected	Chr1	Chr1	cis	BPSL0660	BPSL0661	gene	gene	Cofactor/carriers_biosynthesis	Macromolecule_biosynthesis/modification
co-detected	Chr1	Chr1	cis	BPSL0708	BPSL0709	gene	gene	Transport_/_Binding_proteins	Regulators_families
co-detected	Chr1	Chr1	cis	BPSL0709	BPSL0710	gene	gene	Regulators_families	Putative_assignment
co-detected	Chr1	Chr1	cis	BPSL0866	BPSL0867	gene	gene	Cell_envelope	Conserved_hypothetical_proteins
co-detected	Chr1	Chr1	cis	BPSL0871	BPNC10057R	gene	ncRNA	Ribosome_constituents	-
co-detected	Chr1	Chr1	cis	BPSL0882	BPSL0883	gene	gene	Transport_/_Binding_proteins	Other_regulators
co-detected	Chr1	Chr1	cis	BPSL0885	BPNC10058R	gene	ncRNA	Putative_assignment	-
co-detected	Chr1	Chr1	cis	BPSL0905	BPSL0906	gene	gene	Macromolecule_biosynthesis/modification	Macromolecule_biosynthesis/modification
co-detected	Chr1	Chr1	cis	BPSL0934	BPSL0935	gene	gene	Putative_assignment	Conserved_hypothetical_proteins
co-detected	Chr1	Chr1	cis	BPSL0935	BPSL0936	gene	gene	Conserved_hypothetical_proteins	Amino_acid_biosynthesis
co-detected	Chr1	Chr1	cis	BPSL0938A	BPSL0938	gene	gene	Hypothetical_proteins	Other_regulators
co-detected	Chr1	Chr1	cis	BPSL0966	BPSL0967	gene	gene	Macromolecule_biosynthesis/modification	Hypothetical_proteins
co-detected	Chr1	Chr1	cis	BPSL0997	BPNC10059F	gene	ncRNA	Putative_assignment	-
co-detected	Chr1	Chr1	cis	BPSL1008	BPSL1009	gene	gene	Chaperones	Cell_envelope
co-detected	Chr1	Chr1	cis	BPSL1018	BPSL1020	gene	gene	Transport_/_Binding_proteins	Putative_assignment
co-detected	Chr1	Chr1	cis	BPSL1134	BPSL1135	gene	gene	Hypothetical_proteins	Hypothetical_proteins
co-detected	Chr1	Chr1	cis	BPSL1193	BPSL1194	gene	gene	Cell_envelope	Cell_envelope
co-detected	Chr1	Chr1	cis	BPSL1217	BPSL1218	gene	gene	Energy_metabolism_-_carbon	Energy_metabolism_-_carbon
co-detected	Chr1	Chr1	cis	BPSL1258	BPSL1259	gene	gene	Cell_envelope	Energy_metabolism_-_carbon
co-detected	Chr1	Chr1	cis	BPSL1298	BPSL1299	gene	gene	Cell_envelope	Putative_assignment
co-detected	Chr1	Chr1	cis	BPSL1342	BPSL1343	gene	gene	Macromolecule_degradation	Conserved_hypothetical_proteins
co-detected	Chr1	Chr1	cis	BPSL1396	BPSL1397	gene	gene	Cell_envelope	Cell_envelope
co-detected	Chr1	Chr1	cis	BPSL1397	BPSL1398	gene	gene	Cell_envelope	Regulators_families
co-detected	Chr1	Chr1	cis	BPSL1410	BPNC10103R	gene	ncRNA	Chaperones	-
co-detected	Chr1	Chr1	cis	BPSL1415	BPSL1416	gene	gene	Small_molecules_degradation	Nucleotide_biosynthesis
co-detected	Chr1	Chr1	cis	BPSL1436	BPSL1437	gene	gene	Central/Intermediary_metabolism	Macromolecule_biosynthesis/modification
co-detected	Chr1	Chr1	cis	BPSL1500	BPSL1501	gene	gene	Macromolecule_biosynthesis/modification	Small_molecules_degradation
co-detected	Chr1	Chr1	cis	BPSL1524	BPSL1525	gene	gene	Nucleotide_biosynthesis	Central/Intermediary_metabolism
co-detected	Chr1	Chr1	cis	BPSL1525	BPSL1526	gene	gene	Central/Intermediary_metabolism	Transport_/_Binding_proteins
co-detected	Chr1	Chr1	cis	BPSL1539	BPSL1540	gene	gene	Small_molecules_degradation	Small_molecules_degradation
co-detected	Chr1	Chr1	cis	BPSL1574	BPSL1575	gene	gene	Conserved_hypothetical_proteins	Small_molecules_degradation
co-detected	Chr1	Chr1	cis	BPSL1588	BPSL1589	gene	gene	Regulators_families	Cell_envelope
co-detected	Chr1	Chr1	cis	BPSL1593	BPSL1594	gene	gene	Transport_/_Binding_proteins	Hypothetical_proteins
co-detected	Chr1	Chr1	cis	BPSL1599	BPSL1600	gene	gene	Other_regulators	Energy_metabolism_-_carbon
co-detected	Chr1	Chr1	cis	BPSL1600	BPSL1601	gene	gene	Energy_metabolism_-_carbon	Hypothetical_proteins
co-detected	Chr1	Chr1	cis	BPSL1608	BPSL1609	gene	gene	Cofactor/carriers_biosynthesis	Cell_envelope
co-detected	Chr1	Chr1	cis	BPSL1622	BPNC10110F	gene	ncRNA	Cell_envelope	-
co-detected	Chr1	Chr1	cis	BPSL1628	BPSL1629	gene	gene	Cell_envelope	Cell_envelope
co-detected	Chr1	Chr1	cis	BPSL1659	BPSL1660	gene	gene	Cell_envelope	Cell_envelope
co-detected	Chr1	Chr1	cis	BPSL1660	BPSL1661	gene	gene	Cell_envelope	Cell_envelope
co-detected	Chr1	Chr1	cis	BPSL1667	BPSL1668A	gene	gene	Hypothetical_proteins	Laterally_acquired_elements
co-detected	Chr1	Chr1	cis	BPSL1688	BPSL1689	gene	gene	Cell_envelope	Cell_envelope
co-detected	Chr1	Chr1	cis	BPSL1724	BPSL1725	gene	gene	Amino_acid_biosynthesis	Conserved_hypothetical_proteins
co-detected	Chr1	Chr1	cis	BPSL1822	BPSL1823	gene	gene	Transport_/_Binding_proteins	Cell_envelope
co-detected	Chr1	Chr1	cis	BPSL2006	BPSL2007	gene	gene	Cell_envelope	Cell_envelope
co-detected	Chr1	Chr1	cis	BPSL2015	BPSL2016	gene	gene	Macromolecule_degradation	Hypothetical_proteins
co-detected	Chr1	Chr1	cis	BPSL2042A	BPSL2042	gene	gene	Hypothetical_proteins	Hypothetical_proteins
co-detected	Chr1	Chr1	cis	BPSL2047	BPSL2048A	gene	gene	Conserved_hypothetical_proteins	Conserved_hypothetical_proteins
co-detected	Chr1	Chr1	cis	BPSL2050	BPSL2051	gene	gene	Conserved_hypothetical_proteins	Conserved_hypothetical_proteins
co-detected	Chr1	Chr1	cis	BPSL2051	BPSL2052	gene	gene	Conserved_hypothetical_proteins	Cell_envelope
co-detected	Chr1	Chr1	cis	BPSL2081	BPSL2082	gene	gene	Conserved_hypothetical_proteins	Conserved_hypothetical_proteins
co-detected	Chr1	Chr1	cis	BPSL2084A	BPSL2084	gene	gene	Laterally_acquired_elements	Regulators_families
co-detected	Chr1	Chr1	cis	BPSL2134	BPSL2135	gene	gene	Cell_envelope	Conserved_hypothetical_proteins
co-detected	Chr1	Chr1	cis	BPSL2169	BPSL2170	gene	gene	Amino_acid_biosynthesis	Conserved_hypothetical_proteins
co-detected	Chr1	Chr1	cis	BPSL2170	BPSL2171	gene	gene	Conserved_hypothetical_proteins	Amino_acid_biosynthesis
co-detected	Chr1	Chr1	cis	BPSL2176	BPSL2177	gene	gene	Cell_envelope	Hypothetical_proteins
co-detected	Chr1	Chr1	cis	BPSL2197	BPNC10147F	gene	ncRNA	Macromolecule_biosynthesis/modification	-
co-detected	Chr1	Chr1	cis	BPSL2276	BPSL2277	gene	gene	Transport_/_Binding_proteins	Transport_/_Binding_proteins
co-detected	Chr1	Chr1	cis	BPSL2294	BPSL2295	gene	gene	Conserved_hypothetical_proteins	Regulators_families
co-detected	Chr1	Chr1	cis	BPSL2333	BPSL2334	gene	gene	Conserved_hypothetical_proteins	Conserved_hypothetical_proteins
co-detected	Chr1	Chr1	cis	BPSL2339	BPSL2340	gene	gene	Putative_assignment	Small_molecules_degradation
co-detected	Chr1	Chr1	cis	BPSL2362	BPSL2363	gene	gene	Putative_assignment	Putative_assignment
co-detected	Chr1	Chr1	cis	BPSL2379	BPSL2380	gene	gene	Energy_metabolism_-_carbon	Energy_metabolism_-_carbon
co-detected	Chr1	Chr1	cis	BPSL2387	BPSL2388	gene	gene	Small_molecules_degradation	Small_molecules_degradation
co-detected	Chr1	Chr1	cis	BPSL2391	BPSL2392	gene	gene	Regulators_families	Transport_/_Binding_proteins
co-detected	Chr1	Chr1	cis	BPSL2402A	BPSL2402	gene	gene	Hypothetical_proteins	Cofactor/carriers_biosynthesis
co-detected	Chr1	Chr1	cis	BPSL2414	BPSL2415	gene	gene	Cell_envelope	Conserved_hypothetical_proteins
co-detected	Chr1	Chr1	cis	BPSL2424	BPSL2425	gene	gene	Cell_envelope	Fatty_acid_biosynthesis
co-detected	Chr1	Chr1	cis	BPSL2432	BPSL2433	gene	gene	Conserved_hypothetical_proteins	Cell_envelope
co-detected	Chr1	Chr1	cis	BPSL2439	BPSL2440	gene	gene	Fatty_acid_biosynthesis	Fatty_acid_biosynthesis
co-detected	Chr1	Chr1	cis	BPSL2439	BPSL2441	gene	gene	Fatty_acid_biosynthesis	Fatty_acid_biosynthesis
co-detected	Chr1	Chr1	cis	BPSL2440	BPSL2441	gene	gene	Fatty_acid_biosynthesis	Fatty_acid_biosynthesis
co-detected	Chr1	Chr1	cis	BPSL2441	BPSL2442	gene	gene	Fatty_acid_biosynthesis	Fatty_acid_biosynthesis
co-detected	Chr1	Chr1	cis	BPSL2541	BPSL2542	gene	gene	Central/Intermediary_metabolism	Cell_envelope
co-detected	Chr1	Chr1	cis	BPSL2545	BPSL2546	gene	gene	Amino_acid_biosynthesis	Amino_acid_biosynthesis
co-detected	Chr1	Chr1	cis	BPSL2547A	BPSL2547	gene	gene	Hypothetical_proteins	Central/Intermediary_metabolism
co-detected	Chr1	Chr1	cis	BPSL2547	BPSL2548	gene	gene	Central/Intermediary_metabolism	Hypothetical_proteins
co-detected	Chr1	Chr1	cis	BPSL2551	BPSL2552	gene	gene	Cell_envelope	Cell_envelope
co-detected	Chr1	Chr1	cis	BPSL2619	BPSL2620	gene	gene	Hypothetical_proteins	Transport_/_Binding_proteins
co-detected	Chr1	Chr1	cis	BPSL2620	BPSL2621	gene	gene	Transport_/_Binding_proteins	Cell_envelope
co-detected	Chr1	Chr1	cis	BPSL2623	BPSL2624	gene	gene	Cofactor/carriers_biosynthesis	Cofactor/carriers_biosynthesis
co-detected	Chr1	Chr1	cis	BPSL2637	BPSL2638	gene	gene	Conserved_hypothetical_proteins	Cell_envelope
co-detected	Chr1	Chr1	cis	BPSL2672	BPSL2673	gene	gene	Cell_envelope	Macromolecule_biosynthesis/modification
co-detected	Chr1	Chr1	cis	BPSL2678	BPSL2679	gene	gene	Macromolecule_biosynthesis/modification	Macromolecule_biosynthesis/modification
co-detected	Chr1	Chr1	cis	BPSL2688	BPSL2689	gene	gene	Macromolecule_biosynthesis/modification	Putative_assignment
co-detected	Chr1	Chr1	cis	BPSL2704	BPSL2705	gene	gene	Cell_envelope	Cell_envelope
co-detected	Chr1	Chr1	cis	BPSL2719	BPSL2720	gene	gene	Putative_assignment	Regulators_families
co-detected	Chr1	Chr1	cis	BPSL2733	BPSL2734	gene	gene	Regulators_families	Energy_metabolism_-_carbon
co-detected	Chr1	Chr1	cis	BPSL2741	BPSL2742	gene	gene	Conserved_hypothetical_proteins	Conserved_hypothetical_proteins
co-detected	Chr1	Chr1	cis	BPSL2774	BPSL2775	gene	gene	Cell_envelope	Cell_envelope
co-detected	Chr1	Chr1	cis	BPSL2779	BPSL2780	gene	gene	Cell_envelope	Cell_envelope
co-detected	Chr1	Chr1	cis	BPSL2806	BPSL2807	gene	gene	Cell_envelope	Cell_envelope
co-detected	Chr1	Chr1	cis	BPSL2809	BPNC10176F	gene	ncRNA	Cell_envelope	-
co-detected	Chr1	Chr1	cis	BPSL2892	BPSL2893	gene	gene	Macromolecule_biosynthesis/modification	Cofactor/carriers_biosynthesis
co-detected	Chr1	Chr1	cis	BPSL2902	BPSL2903	gene	gene	Energy_metabolism_-_carbon	Macromolecule_biosynthesis/modification
co-detected	Chr1	Chr1	cis	BPSL2949	BPSL2950	gene	gene	Protection_responses	Central/Intermediary_metabolism
co-detected	Chr1	Chr1	cis	BPSL2975	BPSL2976	gene	gene	Cell_envelope	Amino_acid_biosynthesis
co-detected	Chr1	Chr1	cis	BPSL3009	BPSL3010	gene	gene	Cell_envelope	Cell_envelope
co-detected	Chr1	Chr1	cis	BPSL3048	BPSL3049	gene	gene	Central/Intermediary_metabolism	Putative_assignment
co-detected	Chr1	Chr1	cis	BPSL3068	BPSL3069	gene	gene	Putative_assignment	Amino_acid_biosynthesis
co-detected	Chr1	Chr1	cis	BPSL3121	BPSL3122	gene	gene	Energy_metabolism_-_carbon	Energy_metabolism_-_carbon
co-detected	Chr1	Chr1	cis	BPSL3166	BPSL3167	gene	gene	Transport_/_Binding_proteins	Putative_assignment
co-detected	Chr1	Chr1	cis	BPSL3168	BPSL3169	gene	gene	Amino_acid_biosynthesis	Amino_acid_biosynthesis
co-detected	Chr1	Chr1	cis	BPSL3277	BPSL3278	gene	gene	Conserved_hypothetical_proteins	Conserved_hypothetical_proteins
co-detected	Chr1	Chr1	cis	BPSL3385	BPSL3386	gene	gene	Regulators_families	Fatty_acid_biosynthesis
co-detected	Chr1	Chr1	cis	BPSL3386	BPSL3387	gene	gene	Fatty_acid_biosynthesis	Fatty_acid_biosynthesis
co-detected	Chr1	Chr1	cis	BPSL3408	BPSL3409	gene	gene	Macromolecule_biosynthesis/modification	Transport_/_Binding_proteins
co-detected	Chr1	Chr1	cis	BPSL3410	BPSL3411	gene	gene	Transport_/_Binding_proteins	Transport_/_Binding_proteins
co-detected	Chr1	Chr1	cis	BPSL3412	BPSL3413	gene	gene	Transport_/_Binding_proteins	Hypothetical_proteins
co-detected	Chr1	Chr1	cis	BPSL3414	BPSL3415	gene	gene	Transport_/_Binding_proteins	Transport_/_Binding_proteins
co-detected	Chr1	Chr1	cis	BPSL3415	BPSL3416	gene	gene	Transport_/_Binding_proteins	Transport_/_Binding_proteins
co-detected	Chr1	Chr1	cis	BPSL3423	BPSL3424	gene	gene	Regulators_families	Small_molecules_degradation
co-detected	Chr1	Chr1	trans	BPNC10084F	BPSL1661	ncRNA	gene	-	Cell_envelope
co-detected	Chr1	Chr1	trans	BPSL0220	BPSL1661	gene	gene	Conserved_hypothetical_proteins	Cell_envelope
co-detected	Chr1	Chr1	trans	BPSL0706	BPSL1661	gene	gene	Chemotaxis_and_mobility	Cell_envelope
co-detected	Chr1	Chr1	trans	BPSL0805	BPSL1661	gene	gene	Cell_envelope	Cell_envelope
co-detected	Chr1	Chr1	trans	BPSL0938	BPSL0954	gene	gene	Other_regulators	Hypothetical_proteins
co-detected	Chr1	Chr1	trans	BPSL1020	BPSL1661	gene	gene	Putative_assignment	Cell_envelope
co-detected	Chr1	Chr1	trans	BPSL1242	BPSL1416	gene	gene	Putative_assignment	Nucleotide_biosynthesis
co-detected	Chr1	Chr1	trans	BPSL1242	BPSL2663	gene	gene	Putative_assignment	Macromolecule_biosynthesis/modification
co-detected	Chr1	Chr1	trans	BPSL1322	BPSL1661	gene	gene	Adaptation	Cell_envelope
co-detected	Chr1	Chr1	trans	BPSL1371B	BPSL1661	gene	gene	Laterally_acquired_elements	Cell_envelope
co-detected	Chr1	Chr1	trans	BPSL1418	BPSL1658	gene	gene	Cell_envelope	Laterally_acquired_elements
co-detected	Chr1	Chr1	trans	BPSL1574	BPSL1661	gene	gene	Conserved_hypothetical_proteins	Cell_envelope
co-detected	Chr1	Chr1	trans	BPSL1661	BPSL2034	gene	gene	Cell_envelope	Putative_assignment
co-detected	Chr1	Chr1	trans	BPSL1661	BPSL2076	gene	gene	Cell_envelope	Macromolecule_biosynthesis/modification
co-detected	Chr1	Chr1	trans	BPSL1661	BPSL2192	gene	gene	Cell_envelope	Central/Intermediary_metabolism
co-detected	Chr1	Chr1	trans	BPSL1661	BPSL2235	gene	gene	Cell_envelope	Transport_/_Binding_proteins
co-detected	Chr1	Chr1	trans	BPSL1661	BPSL2323	gene	gene	Cell_envelope	Cell_envelope
co-detected	Chr1	Chr1	trans	BPSL1661	BPSL2448	gene	gene	Cell_envelope	Cell_envelope
co-detected	Chr1	Chr1	trans	BPSL1661	BPSL3023	gene	gene	Cell_envelope	Cell_envelope
co-detected	Chr1	Chr1	trans	BPSL2672	BPSL2685	gene	gene	Cell_envelope	Macromolecule_biosynthesis/modification
co-detected	Chr1	Chr2	trans	BPSL1658	BPSS0846	gene	gene	Laterally_acquired_elements	Conserved_hypothetical_proteins
co-detected	Chr1	Chr2	trans	BPSL1661	BPSS0041	gene	gene	Cell_envelope	Regulators_families
co-detected	Chr1	Chr2	trans	BPSL1661	BPSS0102	gene	gene	Cell_envelope	Transport_/_Binding_proteins
co-detected	Chr1	Chr2	trans	BPSL1661	BPSS0155	gene	gene	Cell_envelope	Regulators_families
co-detected	Chr1	Chr2	trans	BPSL1661	BPSS0302	gene	gene	Cell_envelope	Fatty_acid_biosynthesis
co-detected	Chr1	Chr2	trans	BPSL1661	BPSS0303	gene	gene	Cell_envelope	Amino_acid_biosynthesis
co-detected	Chr1	Chr2	trans	BPSL1661	BPSS0341	gene	gene	Cell_envelope	Amino_acid_biosynthesis
co-detected	Chr1	Chr2	trans	BPSL1661	BPSS1196	gene	gene	Cell_envelope	Other_regulators
co-detected	Chr1	Chr2	trans	BPSL1661	BPSS1375	gene	gene	Cell_envelope	Cell_envelope
co-detected	Chr1	Chr2	trans	BPSL1661	BPSS1405	gene	gene	Cell_envelope	Protection_responses
co-detected	Chr1	Chr2	trans	BPSL1661	BPSS1453	gene	gene	Cell_envelope	Putative_assignment
co-detected	Chr1	Chr2	trans	BPSL1661	BPSS1454	gene	gene	Cell_envelope	Hypothetical_proteins
co-detected	Chr1	Chr2	trans	BPSL1661	BPSS1499	gene	gene	Cell_envelope	Transport_/_Binding_proteins
co-detected	Chr1	Chr2	trans	BPSL1661	BPSS2004	gene	gene	Cell_envelope	Laterally_acquired_elements
co-detected	Chr1	Chr2	trans	BPSL1851	BPSS1921	gene	gene	Transport_/_Binding_proteins	Hypothetical_proteins
co-detected	Chr2	Chr2	cis	BPNC20002R	BPSS0021	ncRNA	gene	-	Adaptation
co-detected	Chr2	Chr2	cis	BPNC20019R	BPSS0167	ncRNA	gene	-	Transport_/_Binding_proteins
co-detected	Chr2	Chr2	cis	BPNC20023F	BPNC20031R	ncRNA	ncRNA	-	-
co-detected	Chr2	Chr2	cis	BPNC20024F	BPNC20031R	ncRNA	ncRNA	-	-
co-detected	Chr2	Chr2	cis	BPNC20031R	BPNC20025F	ncRNA	ncRNA	-	-
co-detected	Chr2	Chr2	cis	BPNC20050R	BPSS0664	ncRNA	gene	-	Two_component_systems
co-detected	Chr2	Chr2	cis	BPNC20051R	BPSS0666	ncRNA	gene	-	Cell_envelope
co-detected	Chr2	Chr2	cis	BPNC20055F	BPSS0654	ncRNA	gene	-	Conserved_hypothetical_proteins
co-detected	Chr2	Chr2	cis	BPNC20061F	BPNC20063F	ncRNA	ncRNA	-	-
co-detected	Chr2	Chr2	cis	BPNC20069F	BPNC20070F	ncRNA	ncRNA	-	-
co-detected	Chr2	Chr2	cis	BPNC20074F	BPSS0759	ncRNA	gene	-	Transport_/_Binding_proteins
co-detected	Chr2	Chr2	cis	BPNC20076F	BPNC20077F	ncRNA	ncRNA	-	-
co-detected	Chr2	Chr2	cis	BPNC20102R	BPSS1239	ncRNA	gene	-	Cell_envelope
co-detected	Chr2	Chr2	cis	BPNC20115F	BPSS1293	ncRNA	gene	-	Cell_envelope
co-detected	Chr2	Chr2	cis	BPNC20120F	BPNC20112R	ncRNA	ncRNA	-	-
co-detected	Chr2	Chr2	cis	BPNC20121R	BPSS1519	ncRNA	gene	-	Laterally_acquired_elements
co-detected	Chr2	Chr2	cis	BPNC20135R	BPNC20136R	ncRNA	ncRNA	-	-
co-detected	Chr2	Chr2	cis	BPNC20136R	BPSS1749	ncRNA	gene	-	Energy_metabolism_-_carbon
co-detected	Chr2	Chr2	cis	BPNC20139R	BPSS1774A	ncRNA	gene	-	Laterally_acquired_elements
co-detected	Chr2	Chr2	cis	BPNC20140R	BPSS1781	ncRNA	gene	-	Regulators_families
co-detected	Chr2	Chr2	cis	BPNC20141R	BPSS1804	ncRNA	gene	-	Conserved_hypothetical_proteins
co-detected	Chr2	Chr2	cis	BPNC20144F	BPNC20137R	ncRNA	ncRNA	-	-
co-detected	Chr2	Chr2	cis	BPNC20147F	BPNC20140R	ncRNA	ncRNA	-	-
co-detected	Chr2	Chr2	cis	BPNC20161R	BPSS2118	ncRNA	gene	-	Regulators_families
co-detected	Chr2	Chr2	cis	BPNC20171R	BPNC20179F	ncRNA	ncRNA	-	-
co-detected	Chr2	Chr2	cis	BPNC20177F	BPNC20170R	ncRNA	ncRNA	-	-
co-detected	Chr2	Chr2	cis	BPNC20178R	BPNC20185F	ncRNA	ncRNA	-	-
co-detected	Chr2	Chr2	cis	BPNC20179F	BPNC20172R	ncRNA	ncRNA	-	-
co-detected	Chr2	Chr2	cis	BPNC20180F	BPNC20182F	ncRNA	ncRNA	-	-
co-detected	Chr2	Chr2	cis	BPSS0004	BPSS0005	gene	gene	Other_regulators	Small_molecules_degradation
co-detected	Chr2	Chr2	cis	BPSS0028	BPSS0029	gene	gene	Hypothetical_proteins	Cell_envelope
co-detected	Chr2	Chr2	cis	BPSS0031	BPSS0032	gene	gene	Adaptation	Putative_assignment
co-detected	Chr2	Chr2	cis	BPSS0043	BPSS0044	gene	gene	Small_molecules_degradation	Small_molecules_degradation
co-detected	Chr2	Chr2	cis	BPSS0046	BPSS0047	gene	gene	Small_molecules_degradation	Small_molecules_degradation
co-detected	Chr2	Chr2	cis	BPSS0061	BPSS0062	gene	gene	Transport_/_Binding_proteins	Two_component_systems
co-detected	Chr2	Chr2	cis	BPSS0066	BPNC20002F	gene	ncRNA	Regulators_families	-
co-detected	Chr2	Chr2	cis	BPSS0076	BPSS0077A	gene	gene	Cell_envelope	Other_regulators
co-detected	Chr2	Chr2	cis	BPSS0088	BPSS0089	gene	gene	Cell_envelope	Cell_envelope
co-detected	Chr2	Chr2	cis	BPSS0095	BPSS0096	gene	gene	Transport_/_Binding_proteins	Cell_envelope
co-detected	Chr2	Chr2	cis	BPSS0102	BPSS0103	gene	gene	Transport_/_Binding_proteins	Transport_/_Binding_proteins
co-detected	Chr2	Chr2	cis	BPSS0104	BPSS0105	gene	gene	Hypothetical_proteins	Transport_/_Binding_proteins
co-detected	Chr2	Chr2	cis	BPSS0124	BPNC20007F	gene	ncRNA	Two_component_systems	-
co-detected	Chr2	Chr2	cis	BPSS0193	BPSS0194	gene	gene	Cell_envelope	Small_molecules_degradation
co-detected	Chr2	Chr2	cis	BPSS0216	BPSS0217	gene	gene	Cell_envelope	Regulators_families
co-detected	Chr2	Chr2	cis	BPSS0251	BPSS0252	gene	gene	Conserved_hypothetical_proteins	Cell_envelope
co-detected	Chr2	Chr2	cis	BPSS0281	BPSS0282	gene	gene	Central/Intermediary_metabolism	Regulators_families
co-detected	Chr2	Chr2	cis	BPSS0282	BPSS0283	gene	gene	Regulators_families	Cell_envelope
co-detected	Chr2	Chr2	cis	BPSS0282	BPSS0284	gene	gene	Regulators_families	Regulators_families
co-detected	Chr2	Chr2	cis	BPSS0296	BPSS0297	gene	gene	Regulators_families	Putative_assignment
co-detected	Chr2	Chr2	cis	BPSS0297	BPSS0298	gene	gene	Putative_assignment	Transport_/_Binding_proteins
co-detected	Chr2	Chr2	cis	BPSS0298	BPNC20022F	gene	ncRNA	Transport_/_Binding_proteins	-
co-detected	Chr2	Chr2	cis	BPSS0302	BPSS0303	gene	gene	Fatty_acid_biosynthesis	Amino_acid_biosynthesis
co-detected	Chr2	Chr2	cis	BPSS0302	BPSS0304	gene	gene	Fatty_acid_biosynthesis	Hypothetical_proteins
co-detected	Chr2	Chr2	cis	BPSS0306	BPSS0307	gene	gene	Secondary_metabolism	Fatty_acid_biosynthesis
co-detected	Chr2	Chr2	cis	BPSS0323	BPNC20027F	gene	ncRNA	Hypothetical_proteins	-
co-detected	Chr2	Chr2	cis	BPSS0328	BPSS0329	gene	gene	Putative_assignment	Small_molecules_degradation
co-detected	Chr2	Chr2	cis	BPSS0343	BPSS0344	gene	gene	Small_molecules_degradation	Cell_envelope
co-detected	Chr2	Chr2	cis	BPSS0345	BPSS0346	gene	gene	Cell_envelope	Cell_envelope
co-detected	Chr2	Chr2	cis	BPSS0346	BPSS0347	gene	gene	Cell_envelope	Cell_envelope
co-detected	Chr2	Chr2	cis	BPSS0351	BPNC20028F	gene	ncRNA	Regulators_families	-
co-detected	Chr2	Chr2	cis	BPSS0426	BPSS0427	gene	gene	Macromolecule_biosynthesis/modification	Macromolecule_biosynthesis/modification
co-detected	Chr2	Chr2	cis	BPSS0455	BPSS0456	gene	gene	Protection_responses	Protection_responses
co-detected	Chr2	Chr2	cis	BPSS0458	BPSS0459	gene	gene	Protection_responses	Protection_responses
co-detected	Chr2	Chr2	cis	BPSS0468	BPSS0469	gene	gene	Conserved_hypothetical_proteins	Amino_acid_biosynthesis
co-detected	Chr2	Chr2	cis	BPSS0481	BPSS0482	gene	gene	Central/Intermediary_metabolism	Central/Intermediary_metabolism
co-detected	Chr2	Chr2	cis	BPSS0496	BPSS0497	gene	gene	Conserved_hypothetical_proteins	Conserved_hypothetical_proteins
co-detected	Chr2	Chr2	cis	BPSS0502	BPSS0503	gene	gene	Regulators_families	Transport_/_Binding_proteins
co-detected	Chr2	Chr2	cis	BPSS0524	BPSS0525	gene	gene	Transport_/_Binding_proteins	Transport_/_Binding_proteins
co-detected	Chr2	Chr2	cis	BPSS0526	BPSS0527	gene	gene	Transport_/_Binding_proteins	Transport_/_Binding_proteins
co-detected	Chr2	Chr2	cis	BPSS0532	BPSS0533	gene	gene	Transport_/_Binding_proteins	Conserved_hypothetical_proteins
co-detected	Chr2	Chr2	cis	BPSS0566	BPSS0567	gene	gene	Cell_envelope	Conserved_hypothetical_proteins
co-detected	Chr2	Chr2	cis	BPSS0607	BPSS0609	gene	gene	Amino_acid_biosynthesis	Amino_acid_biosynthesis
co-detected	Chr2	Chr2	cis	BPSS0609	BPSS0610	gene	gene	Amino_acid_biosynthesis	Putative_assignment
co-detected	Chr2	Chr2	cis	BPSS0621	BPSS0622	gene	gene	Putative_assignment	Putative_assignment
co-detected	Chr2	Chr2	cis	BPSS0652	BPNC20055F	gene	ncRNA	Cell_envelope	-
co-detected	Chr2	Chr2	cis	BPSS0652	BPSS0653	gene	gene	Cell_envelope	Laterally_acquired_elements
co-detected	Chr2	Chr2	cis	BPSS0663	BPNC20058F	gene	ncRNA	Cell_envelope	-
co-detected	Chr2	Chr2	cis	BPSS0664	BPSS0665	gene	gene	Two_component_systems	Small_molecules_degradation
co-detected	Chr2	Chr2	cis	BPSS0678	BPNC20066F	gene	ncRNA	Two_component_systems	-
co-detected	Chr2	Chr2	cis	BPSS0693	BPSS0694	gene	gene	Small_molecules_degradation	Small_molecules_degradation
co-detected	Chr2	Chr2	cis	BPSS0697	BPSS0698	gene	gene	Small_molecules_degradation	Small_molecules_degradation
co-detected	Chr2	Chr2	cis	BPSS0700	BPSS0701	gene	gene	Conserved_hypothetical_proteins	Cell_envelope
co-detected	Chr2	Chr2	cis	BPSS0713	BPSS0714	gene	gene	Conserved_hypothetical_proteins	Conserved_hypothetical_proteins
co-detected	Chr2	Chr2	cis	BPSS0723	BPSS0724	gene	gene	Cell_envelope	Cell_envelope
co-detected	Chr2	Chr2	cis	BPSS0751	BPSS0752	gene	gene	Putative_assignment	Cell_envelope
co-detected	Chr2	Chr2	cis	BPSS0773	BPSS0774	gene	gene	Regulators_families	Transport_/_Binding_proteins
co-detected	Chr2	Chr2	cis	BPSS0792	BPSS0793	gene	gene	Conserved_hypothetical_proteins	Putative_assignment
co-detected	Chr2	Chr2	cis	BPSS0808	BPNC20081F	gene	ncRNA	Amino_acid_biosynthesis	-
co-detected	Chr2	Chr2	cis	BPSS0845a	BPNC20073R	gene	ncRNA	Putative_assignment	-
co-detected	Chr2	Chr2	cis	BPSS0871	BPSS0872	gene	gene	Hypothetical_proteins	Regulators_families
co-detected	Chr2	Chr2	cis	BPSS0912	BPSS0913	gene	gene	Regulators_families	Amino_acid_biosynthesis
co-detected	Chr2	Chr2	cis	BPSS0919A	BPSS0919	gene	gene	Laterally_acquired_elements	Conserved_hypothetical_proteins
co-detected	Chr2	Chr2	cis	BPSS0927	BPSS0928	gene	gene	Cell_envelope	Transport_/_Binding_proteins
co-detected	Chr2	Chr2	cis	BPSS0931	BPSS0932	gene	gene	Cell_envelope	Transport_/_Binding_proteins
co-detected	Chr2	Chr2	cis	BPSS0965	BPSS0966	gene	gene	Cell_envelope	Transport_/_Binding_proteins
co-detected	Chr2	Chr2	cis	BPSS0990	BPSS0991	gene	gene	Two_component_systems	Two_component_systems
co-detected	Chr2	Chr2	cis	BPSS1000	BPSS1001	gene	gene	Secondary_metabolism	Secondary_metabolism
co-detected	Chr2	Chr2	cis	BPSS1031	BPSS1032	gene	gene	Transport_/_Binding_proteins	Transport_/_Binding_proteins
co-detected	Chr2	Chr2	cis	BPSS1123	BPSS1124	gene	gene	Hypothetical_proteins	Conserved_hypothetical_proteins
co-detected	Chr2	Chr2	cis	BPSS1126	BPSS1127	gene	gene	Secondary_metabolism	Putative_assignment
co-detected	Chr2	Chr2	cis	BPSS1144	BPSS1145	gene	gene	Energy_metabolism_-_carbon	Cell_envelope
co-detected	Chr2	Chr2	cis	BPSS1152	BPSS1154	gene	gene	Putative_assignment	Transport_/_Binding_proteins
co-detected	Chr2	Chr2	cis	BPSS1235	BPSS1236	gene	gene	Central/Intermediary_metabolism	Transport_/_Binding_proteins
co-detected	Chr2	Chr2	cis	BPSS1243	BPSS1244	gene	gene	Energy_metabolism_-_carbon	Transport_/_Binding_proteins
co-detected	Chr2	Chr2	cis	BPSS1249	BPSS1250	gene	gene	Cell_envelope	Small_molecules_degradation
co-detected	Chr2	Chr2	cis	BPSS1250	BPSS1251	gene	gene	Small_molecules_degradation	Small_molecules_degradation
co-detected	Chr2	Chr2	cis	BPSS1266	BPSS1267	gene	gene	Secondary_metabolism	Secondary_metabolism
co-detected	Chr2	Chr2	cis	BPSS1285	BPSS1286a	gene	gene	Transport_/_Binding_proteins	Hypothetical_proteins
co-detected	Chr2	Chr2	cis	BPSS1314	BPSS1315	gene	gene	Hypothetical_proteins	Macromolecule_biosynthesis/modification
co-detected	Chr2	Chr2	cis	BPSS1341	BPSS1342	gene	gene	Central/Intermediary_metabolism	Conserved_hypothetical_proteins
co-detected	Chr2	Chr2	cis	BPSS1342	BPSS1344	gene	gene	Conserved_hypothetical_proteins	Central/Intermediary_metabolism
co-detected	Chr2	Chr2	cis	BPSS1354	BPSS1355	gene	gene	Central/Intermediary_metabolism	Central/Intermediary_metabolism
co-detected	Chr2	Chr2	cis	BPSS1358	BPSS1360	gene	gene	Two_component_systems	Two_component_systems
co-detected	Chr2	Chr2	cis	BPSS1366	BPSS1367	gene	gene	Cofactor/carriers_biosynthesis	Cofactor/carriers_biosynthesis
co-detected	Chr2	Chr2	cis	BPSS1381	BPSS1382	gene	gene	Cell_envelope	Putative_assignment
co-detected	Chr2	Chr2	cis	BPSS1383	BPSS1384a	gene	gene	Hypothetical_proteins	Laterally_acquired_elements
co-detected	Chr2	Chr2	cis	BPSS1385	BPSS1386	gene	gene	Protection_responses	Putative_assignment
co-detected	Chr2	Chr2	cis	BPSS1403	BPSS1406	gene	gene	Protection_responses	Hypothetical_proteins
co-detected	Chr2	Chr2	cis	BPSS1404	BPSS1405	gene	gene	Protection_responses	Protection_responses
co-detected	Chr2	Chr2	cis	BPSS1406	BPSS1407	gene	gene	Hypothetical_proteins	Protection_responses
co-detected	Chr2	Chr2	cis	BPSS1446	BPSS1447	gene	gene	Small_molecules_degradation	Central/Intermediary_metabolism
co-detected	Chr2	Chr2	cis	BPSS1449a	BPSS1449	gene	gene	Putative_assignment	Regulators_families
co-detected	Chr2	Chr2	cis	BPSS1449	BPNC20128F	gene	ncRNA	Regulators_families	-
co-detected	Chr2	Chr2	cis	BPSS1494	BPSS1495	gene	gene	Two_component_systems	Two_component_systems
co-detected	Chr2	Chr2	cis	BPSS1495	BPSS1497	gene	gene	Two_component_systems	Transport_/_Binding_proteins
co-detected	Chr2	Chr2	cis	BPSS1498	BPSS1499	gene	gene	Transport_/_Binding_proteins	Transport_/_Binding_proteins
co-detected	Chr2	Chr2	cis	BPSS1505	BPSS1506	gene	gene	Transport_/_Binding_proteins	Transport_/_Binding_proteins
co-detected	Chr2	Chr2	cis	BPSS1518	BPSS1519	gene	gene	Laterally_acquired_elements	Laterally_acquired_elements
co-detected	Chr2	Chr2	cis	BPSS1529	BPSS1530	gene	gene	Laterally_acquired_elements	Other_regulators
co-detected	Chr2	Chr2	cis	BPSS1553	BPSS1554	gene	gene	Cell_envelope	Two_component_systems
co-detected	Chr2	Chr2	cis	BPSS1579	BPSS1580	gene	gene	Hypothetical_proteins	Macromolecule_biosynthesis/modification
co-detected	Chr2	Chr2	cis	BPSS1593	BPSS1594	gene	gene	Cell_envelope	Cell_envelope
co-detected	Chr2	Chr2	cis	BPSS1606	BPSS1607	gene	gene	Hypothetical_proteins	Cell_envelope
co-detected	Chr2	Chr2	cis	BPSS1627	BPSS1628	gene	gene	Laterally_acquired_elements	Laterally_acquired_elements
co-detected	Chr2	Chr2	cis	BPSS1634	BPSS1635	gene	gene	Secondary_metabolism	Conserved_hypothetical_proteins
co-detected	Chr2	Chr2	cis	BPSS1641	BPSS1643	gene	gene	Putative_assignment	Regulators_families
co-detected	Chr2	Chr2	cis	BPSS1644	BPSS1645	gene	gene	Cell_envelope	Conserved_hypothetical_proteins
co-detected	Chr2	Chr2	cis	BPSS1644	BPSS1646	gene	gene	Cell_envelope	Two_component_systems
co-detected	Chr2	Chr2	cis	BPSS1693	BPSS1694	gene	gene	Protection_responses	Cell_envelope
co-detected	Chr2	Chr2	cis	BPSS1702	BPSS1703	gene	gene	Hypothetical_proteins	Cell_envelope
co-detected	Chr2	Chr2	cis	BPSS1728	BPSS1729	gene	gene	Putative_assignment	Energy_metabolism_-_carbon
co-detected	Chr2	Chr2	cis	BPSS1739	BPSS1740	gene	gene	Regulators_families	Chaperones
co-detected	Chr2	Chr2	cis	BPSS1773	BPNC20139R	gene	ncRNA	Conserved_hypothetical_proteins	-
co-detected	Chr2	Chr2	cis	BPSS1778	BPSS1779	gene	gene	Cell_envelope	Amino_acid_biosynthesis
co-detected	Chr2	Chr2	cis	BPSS1780	BPNC20147F	gene	ncRNA	Cell_envelope	-
co-detected	Chr2	Chr2	cis	BPSS1786	BPSS1787	gene	gene	Cell_envelope	Transport_/_Binding_proteins
co-detected	Chr2	Chr2	cis	BPSS1792	BPSS1793	gene	gene	Regulators_families	Cell_envelope
co-detected	Chr2	Chr2	cis	BPSS1803	BPNC20141R	gene	ncRNA	Regulators_families	-
co-detected	Chr2	Chr2	cis	BPSS1807	BPSS1808	gene	gene	Small_molecules_degradation	Small_molecules_degradation
co-detected	Chr2	Chr2	cis	BPSS1813	BPSS1815	gene	gene	Secondary_metabolism	Secondary_metabolism
co-detected	Chr2	Chr2	cis	BPSS1815	BPNC20142R	gene	ncRNA	Secondary_metabolism	-
co-detected	Chr2	Chr2	cis	BPSS1819	BPSS1820	gene	gene	Macromolecule_biosynthesis/modification	Conserved_hypothetical_proteins
co-detected	Chr2	Chr2	cis	BPSS1824	BPSS1825	gene	gene	Regulators_families	Cell_envelope
co-detected	Chr2	Chr2	cis	BPSS1825	BPSS1826	gene	gene	Cell_envelope	Cell_envelope
co-detected	Chr2	Chr2	cis	BPSS1826	BPSS1827	gene	gene	Cell_envelope	Cell_envelope
co-detected	Chr2	Chr2	cis	BPSS1827	BPSS1828	gene	gene	Cell_envelope	Cell_envelope
co-detected	Chr2	Chr2	cis	BPSS1835	BPSS1836	gene	gene	Cell_envelope	Hypothetical_proteins
co-detected	Chr2	Chr2	cis	BPSS1854	BPSS1855	gene	gene	Conserved_hypothetical_proteins	Putative_assignment
co-detected	Chr2	Chr2	cis	BPSS1858	BPSS1860	gene	gene	Regulators_families	Cell_envelope
co-detected	Chr2	Chr2	cis	BPSS1863	BPSS1864	gene	gene	Putative_assignment	Regulators_families
co-detected	Chr2	Chr2	cis	BPSS1887	BPSS1888	gene	gene	Small_molecules_degradation	Small_molecules_degradation
co-detected	Chr2	Chr2	cis	BPSS1896	BPSS1897	gene	gene	Energy_metabolism_-_carbon	Energy_metabolism_-_carbon
co-detected	Chr2	Chr2	cis	BPSS1906	BPSS1907	gene	gene	Small_molecules_degradation	Cell_envelope
co-detected	Chr2	Chr2	cis	BPSS1921	BPSS1922	gene	gene	Hypothetical_proteins	Conserved_hypothetical_proteins
co-detected	Chr2	Chr2	cis	BPSS1937	BPSS1938	gene	gene	Cell_envelope	Cell_envelope
co-detected	Chr2	Chr2	cis	BPSS1949	BPSS1950	gene	gene	Energy_metabolism_-_carbon	Cell_envelope
co-detected	Chr2	Chr2	cis	BPSS1964	BPSS1965	gene	gene	Conserved_hypothetical_proteins	Cofactor/carriers_biosynthesis
co-detected	Chr2	Chr2	cis	BPSS1981	BPSS1982	gene	gene	Conserved_hypothetical_proteins	Transport_/_Binding_proteins
co-detected	Chr2	Chr2	cis	BPSS1983	BPSS1984	gene	gene	Putative_assignment	Hypothetical_proteins
co-detected	Chr2	Chr2	cis	BPSS1999	BPSS2000	gene	gene	Transport_/_Binding_proteins	Cell_envelope
co-detected	Chr2	Chr2	cis	BPSS2000	BPNC20153R	gene	ncRNA	Cell_envelope	-
co-detected	Chr2	Chr2	cis	BPSS2003	BPSS2004	gene	gene	Cell_envelope	Laterally_acquired_elements
co-detected	Chr2	Chr2	cis	BPSS2007	BPSS2008	gene	gene	Conserved_hypothetical_proteins	Laterally_acquired_elements
co-detected	Chr2	Chr2	cis	BPSS2007	BPSS2009	gene	gene	Conserved_hypothetical_proteins	Central/Intermediary_metabolism
co-detected	Chr2	Chr2	cis	BPSS2008	BPSS2009	gene	gene	Laterally_acquired_elements	Central/Intermediary_metabolism
co-detected	Chr2	Chr2	cis	BPSS2009	BPSS2010	gene	gene	Central/Intermediary_metabolism	Hypothetical_proteins
co-detected	Chr2	Chr2	cis	BPSS2026	BPSS2027	gene	gene	Central/Intermediary_metabolism	Cell_envelope
co-detected	Chr2	Chr2	cis	BPSS2037	BPSS2038	gene	gene	Cell_envelope	Secondary_metabolism
co-detected	Chr2	Chr2	cis	BPSS2054	BPSS2055	gene	gene	Conserved_hypothetical_proteins	Conserved_hypothetical_proteins
co-detected	Chr2	Chr2	cis	BPSS2089	BPNC20167F	gene	ncRNA	Cell_envelope	-
co-detected	Chr2	Chr2	cis	BPSS2092	BPSS2093	gene	gene	Hypothetical_proteins	Transport_/_Binding_proteins
co-detected	Chr2	Chr2	cis	BPSS2111	BPSS2112	gene	gene	Conserved_hypothetical_proteins	Cofactor/carriers_biosynthesis
co-detected	Chr2	Chr2	cis	BPSS2116	BPSS2117A	gene	gene	Small_molecules_degradation	Conserved_hypothetical_proteins
co-detected	Chr2	Chr2	cis	BPSS2117A	BPNC20161R	gene	ncRNA	Conserved_hypothetical_proteins	-
co-detected	Chr2	Chr2	cis	BPSS2117	BPNC20161R	gene	ncRNA	Regulators_families	-
co-detected	Chr2	Chr2	cis	BPSS2137	BPSS2138	gene	gene	Transport_/_Binding_proteins	Transport_/_Binding_proteins
co-detected	Chr2	Chr2	cis	BPSS2159	BPSS2160	gene	gene	Energy_metabolism_-_carbon	Cell_envelope
co-detected	Chr2	Chr2	cis	BPSS2174	BPSS2175	gene	gene	Cell_envelope	Putative_assignment
co-detected	Chr2	Chr2	cis	BPSS2212	BPSS2214	gene	gene	Conserved_hypothetical_proteins	Protection_responses
co-detected	Chr2	Chr2	cis	BPSS2213	BPSS2214	gene	gene	Cell_envelope	Protection_responses
co-detected	Chr2	Chr2	cis	BPSS2232	BPSS2233	gene	gene	Cell_envelope	Macromolecule_biosynthesis/modification
co-detected	Chr2	Chr2	cis	BPSS2310	BPSS2311	gene	gene	Putative_assignment	Putative_assignment
co-detected	Chr2	Chr2	cis	BPSS2319	BPSS2320	gene	gene	Laterally_acquired_elements	Putative_assignment
co-detected	Chr2	Chr2	cis	BPSS2323	BPSS2324	gene	gene	Cell_envelope	Cell_envelope
co-detected	Chr2	Chr2	trans	BPSS0119	BPSS0124	gene	gene	Two_component_systems	Two_component_systems
co-detected	Chr2	Chr2	trans	BPSS0302	BPSS1375	gene	gene	Fatty_acid_biosynthesis	Cell_envelope
co-detected	Chr2	Chr2	trans	BPSS0603	BPSS1386	gene	gene	Hypothetical_proteins	Putative_assignment
co-detected	Chr2	Chr2	trans	BPSS1196	BPSS2004	gene	gene	Other_regulators	Laterally_acquired_elements
co-detected	Chr2	Chr2	trans	BPSS1728	BPSS1921	gene	gene	Putative_assignment	Hypothetical_proteins
discovery-only	Chr1	Chr1	cis	BPNC10084F	BPSL1265	ncRNA	gene	-	Conserved_hypothetical_proteins
discovery-only	Chr1	Chr1	cis	BPNC10184F	BPSL2935	ncRNA	gene	-	Amino_acid_biosynthesis
discovery-only	Chr1	Chr1	cis	BPSL0074	BPSL0078	gene	gene	Macromolecule_biosynthesis/modification	Cell_envelope
discovery-only	Chr1	Chr1	cis	BPSL0239	BPSL0240	gene	gene	Two_component_systems	Two_component_systems
discovery-only	Chr1	Chr1	cis	BPSL0275	BPSL0277	gene	gene	Chemotaxis_and_mobility	Chemotaxis_and_mobility
discovery-only	Chr1	Chr1	cis	BPSL0277	BPSL0278	gene	gene	Chemotaxis_and_mobility	Chemotaxis_and_mobility
discovery-only	Chr1	Chr1	cis	BPSL0377	BPSL0378	gene	gene	Hypothetical_proteins	Regulators_families
discovery-only	Chr1	Chr1	cis	BPSL0705	BPSL0706	gene	gene	Hypothetical_proteins	Chemotaxis_and_mobility
discovery-only	Chr1	Chr1	cis	BPSL0836	BPSL0837	gene	gene	Putative_assignment	Transport_/_Binding_proteins
discovery-only	Chr1	Chr1	cis	BPSL0883	BPSL0884	gene	gene	Other_regulators	Cell_envelope
discovery-only	Chr1	Chr1	cis	BPSL1013	BPSL1014	gene	gene	Energy_metabolism_-_carbon	Hypothetical_proteins
discovery-only	Chr1	Chr1	cis	BPSL1044	BPSL1045	gene	gene	Adaptation	Conserved_hypothetical_proteins
discovery-only	Chr1	Chr1	cis	BPSL1184	BPSL1185	gene	gene	Transport_/_Binding_proteins	Cell_envelope
discovery-only	Chr1	Chr1	cis	BPSL1332	BPSL1333	gene	gene	Small_molecules_degradation	Small_molecules_degradation
discovery-only	Chr1	Chr1	cis	BPSL1484	BPSL1487	gene	gene	Chaperones	Regulators_families
discovery-only	Chr1	Chr1	cis	BPSL1510	BPSL1511	gene	gene	Central/Intermediary_metabolism	Macromolecule_biosynthesis/modification
discovery-only	Chr1	Chr1	cis	BPSL1539	BPSL1542	gene	gene	Small_molecules_degradation	Amino_acid_biosynthesis
discovery-only	Chr1	Chr1	cis	BPSL1584	BPSL1586	gene	gene	Secondary_metabolism	Secondary_metabolism
discovery-only	Chr1	Chr1	cis	BPSL1689	BPSL1692	gene	gene	Cell_envelope	Cell_envelope
discovery-only	Chr1	Chr1	cis	BPSL1958	BPSL1961	gene	gene	Hypothetical_proteins	Energy_metabolism_-_carbon
discovery-only	Chr1	Chr1	cis	BPSL2021	BPSL2022	gene	gene	Cell_envelope	Cell_envelope
discovery-only	Chr1	Chr1	cis	BPSL2041	BPSL2042A	gene	gene	Conserved_hypothetical_proteins	Hypothetical_proteins
discovery-only	Chr1	Chr1	cis	BPSL2042A	BPSL2043	gene	gene	Hypothetical_proteins	Cell_envelope
discovery-only	Chr1	Chr1	cis	BPSL2090	BPSL2091	gene	gene	Central/Intermediary_metabolism	Cell_envelope
discovery-only	Chr1	Chr1	cis	BPSL2167	BPSL2168	gene	gene	Cell_envelope	Conserved_hypothetical_proteins
discovery-only	Chr1	Chr1	cis	BPSL2271	BPSL2273	gene	gene	Macromolecule_biosynthesis/modification	Conserved_hypothetical_proteins
discovery-only	Chr1	Chr1	cis	BPSL2429	BPSL2430	gene	gene	Macromolecule_degradation	Macromolecule_biosynthesis/modification
discovery-only	Chr1	Chr1	cis	BPSL2494	BPSL2495	gene	gene	Cell_envelope	Conserved_hypothetical_proteins
discovery-only	Chr1	Chr1	cis	BPSL2670	BPSL2671	gene	gene	Macromolecule_biosynthesis/modification	Macromolecule_biosynthesis/modification
discovery-only	Chr1	Chr1	cis	BPSL2670	BPSL2672	gene	gene	Macromolecule_biosynthesis/modification	Cell_envelope
discovery-only	Chr1	Chr1	cis	BPSL2671	BPSL2672	gene	gene	Macromolecule_biosynthesis/modification	Cell_envelope
discovery-only	Chr1	Chr1	cis	BPSL2681	BPSL2682	gene	gene	Transport_/_Binding_proteins	Transport_/_Binding_proteins
discovery-only	Chr1	Chr1	cis	BPSL2764	BPSL2768	gene	gene	Transport_/_Binding_proteins	Hypothetical_proteins
discovery-only	Chr1	Chr1	cis	BPSL2768	BPSL2769	gene	gene	Hypothetical_proteins	Central/Intermediary_metabolism
discovery-only	Chr1	Chr1	cis	BPSL2805	BPSL2806a	gene	gene	Cell_envelope	Cell_envelope
discovery-only	Chr1	Chr1	cis	BPSL2892	BPSL2899	gene	gene	Macromolecule_biosynthesis/modification	Macromolecule_biosynthesis/modification
discovery-only	Chr1	Chr1	cis	BPSL2899	BPSL2903	gene	gene	Macromolecule_biosynthesis/modification	Macromolecule_biosynthesis/modification
discovery-only	Chr1	Chr1	cis	BPSL2969	BPSL2970	gene	gene	Conserved_hypothetical_proteins	Small_molecules_degradation
discovery-only	Chr1	Chr1	cis	BPSL3086	BPSL3087	gene	gene	Conserved_hypothetical_proteins	Putative_assignment
discovery-only	Chr1	Chr1	cis	BPSL3099	BPSL3100	gene	gene	Laterally_acquired_elements	Transport_/_Binding_proteins
discovery-only	Chr1	Chr1	cis	BPSL3119	BPSL3120	gene	gene	Other_regulators	Other_regulators
discovery-only	Chr1	Chr1	trans	BPNC10028F	BPSL1661	ncRNA	gene	-	Cell_envelope
discovery-only	Chr1	Chr1	trans	BPNC10071F	BPSL1661	ncRNA	gene	-	Cell_envelope
discovery-only	Chr1	Chr1	trans	BPSL0102	BPSL1661	gene	gene	Cofactor/carriers_biosynthesis	Cell_envelope
discovery-only	Chr1	Chr1	trans	BPSL0120	BPSL1661	gene	gene	Cell_envelope	Cell_envelope
discovery-only	Chr1	Chr1	trans	BPSL0235	BPSL1539	gene	gene	Putative_assignment	Small_molecules_degradation
discovery-only	Chr1	Chr1	trans	BPSL0256	BPSL2899	gene	gene	Cell_envelope	Macromolecule_biosynthesis/modification
discovery-only	Chr1	Chr1	trans	BPSL0277	BPSL1661	gene	gene	Chemotaxis_and_mobility	Cell_envelope
discovery-only	Chr1	Chr1	trans	BPSL0277	BPSL2472	gene	gene	Chemotaxis_and_mobility	Cell_envelope
discovery-only	Chr1	Chr1	trans	BPSL0299	BPSL1658	gene	gene	Cell_envelope	Laterally_acquired_elements
discovery-only	Chr1	Chr1	trans	BPSL0317	BPSL1658	gene	gene	Conserved_hypothetical_proteins	Laterally_acquired_elements
discovery-only	Chr1	Chr1	trans	BPSL0321	BPSL1661	gene	gene	Amino_acid_biosynthesis	Cell_envelope
discovery-only	Chr1	Chr1	trans	BPSL0385	BPSL1658	gene	gene	Amino_acid_biosynthesis	Laterally_acquired_elements
discovery-only	Chr1	Chr1	trans	BPSL0610	BPSL1661	gene	gene	Hypothetical_proteins	Cell_envelope
discovery-only	Chr1	Chr1	trans	BPSL0688	BPSL1242	gene	gene	Small_molecules_degradation	Putative_assignment
discovery-only	Chr1	Chr1	trans	BPSL0717	BPSL1661	gene	gene	Conserved_hypothetical_proteins	Cell_envelope
discovery-only	Chr1	Chr1	trans	BPSL0884	BPSL1242	gene	gene	Cell_envelope	Putative_assignment
discovery-only	Chr1	Chr1	trans	BPSL0956	BPSL1661	gene	gene	Central/Intermediary_metabolism	Cell_envelope
discovery-only	Chr1	Chr1	trans	BPSL0983	BPSL1242	gene	gene	Transport_/_Binding_proteins	Putative_assignment
discovery-only	Chr1	Chr1	trans	BPSL1009	BPSL1661	gene	gene	Cell_envelope	Cell_envelope
discovery-only	Chr1	Chr1	trans	BPSL1012	BPSL1661	gene	gene	Cofactor/carriers_biosynthesis	Cell_envelope
discovery-only	Chr1	Chr1	trans	BPSL1081	BPSL1661	gene	gene	Putative_assignment	Cell_envelope
discovery-only	Chr1	Chr1	trans	BPSL1106	BPSL1416	gene	gene	Macromolecule_degradation	Nucleotide_biosynthesis
discovery-only	Chr1	Chr1	trans	BPSL1106	BPSL1661	gene	gene	Macromolecule_degradation	Cell_envelope
discovery-only	Chr1	Chr1	trans	BPSL1134	BPSL1661	gene	gene	Hypothetical_proteins	Cell_envelope
discovery-only	Chr1	Chr1	trans	BPSL1184	BPSL1540	gene	gene	Transport_/_Binding_proteins	Small_molecules_degradation
discovery-only	Chr1	Chr1	trans	BPSL1184	BPSL2899	gene	gene	Transport_/_Binding_proteins	Macromolecule_biosynthesis/modification
discovery-only	Chr1	Chr1	trans	BPSL1199	BPSL1658	gene	gene	Macromolecule_biosynthesis/modification	Laterally_acquired_elements
discovery-only	Chr1	Chr1	trans	BPSL1199	BPSL3123	gene	gene	Macromolecule_biosynthesis/modification	Energy_metabolism_-_carbon
discovery-only	Chr1	Chr1	trans	BPSL1201	BPSL1661	gene	gene	Amino_acid_biosynthesis	Cell_envelope
discovery-only	Chr1	Chr1	trans	BPSL1242	BPSL1351	gene	gene	Putative_assignment	Nucleotide_biosynthesis
discovery-only	Chr1	Chr1	trans	BPSL1242	BPSL1658	gene	gene	Putative_assignment	Laterally_acquired_elements
discovery-only	Chr1	Chr1	trans	BPSL1242	BPSL1757	gene	gene	Putative_assignment	Cofactor/carriers_biosynthesis
discovery-only	Chr1	Chr1	trans	BPSL1242	BPSL2899	gene	gene	Putative_assignment	Macromolecule_biosynthesis/modification
discovery-only	Chr1	Chr1	trans	BPSL1268	BPSL1661	gene	gene	Cell_envelope	Cell_envelope
discovery-only	Chr1	Chr1	trans	BPSL1304A	BPSL1661	gene	gene	Cell_envelope	Cell_envelope
discovery-only	Chr1	Chr1	trans	BPSL1309	BPSL1661	gene	gene	Conserved_hypothetical_proteins	Cell_envelope
discovery-only	Chr1	Chr1	trans	BPSL1418	BPSL1567	gene	gene	Cell_envelope	Protection_responses
discovery-only	Chr1	Chr1	trans	BPSL1418	BPSL2080	gene	gene	Cell_envelope	Macromolecule_degradation
discovery-only	Chr1	Chr1	trans	BPSL1418	BPSL2599	gene	gene	Cell_envelope	Hypothetical_proteins
discovery-only	Chr1	Chr1	trans	BPSL1455	BPSL1658	gene	gene	Conserved_hypothetical_proteins	Laterally_acquired_elements
discovery-only	Chr1	Chr1	trans	BPSL1479	BPSL1661	gene	gene	Cofactor/carriers_biosynthesis	Cell_envelope
discovery-only	Chr1	Chr1	trans	BPSL1540	BPSL1661	gene	gene	Small_molecules_degradation	Cell_envelope
discovery-only	Chr1	Chr1	trans	BPSL1540	BPSL2662	gene	gene	Small_molecules_degradation	Protection_responses
discovery-only	Chr1	Chr1	trans	BPSL1567	BPSL1661	gene	gene	Protection_responses	Cell_envelope
discovery-only	Chr1	Chr1	trans	BPSL1615	BPSL1661	gene	gene	Putative_assignment	Cell_envelope
discovery-only	Chr1	Chr1	trans	BPSL1629	BPSL1661	gene	gene	Cell_envelope	Cell_envelope
discovery-only	Chr1	Chr1	trans	BPSL1658	BPSL2229	gene	gene	Laterally_acquired_elements	Secondary_metabolism
discovery-only	Chr1	Chr1	trans	BPSL1658	BPSL2239	gene	gene	Laterally_acquired_elements	Amino_acid_biosynthesis
discovery-only	Chr1	Chr1	trans	BPSL1658	BPSL2525	gene	gene	Laterally_acquired_elements	Conserved_hypothetical_proteins
discovery-only	Chr1	Chr1	trans	BPSL1658	BPSL2925	gene	gene	Laterally_acquired_elements	Amino_acid_biosynthesis
discovery-only	Chr1	Chr1	trans	BPSL1658	BPSL3365	gene	gene	Laterally_acquired_elements	Cell_envelope
discovery-only	Chr1	Chr1	trans	BPSL1661	BPNC10184F	gene	ncRNA	Cell_envelope	-
discovery-only	Chr1	Chr1	trans	BPSL1661	BPSL1685	gene	gene	Cell_envelope	Laterally_acquired_elements
discovery-only	Chr1	Chr1	trans	BPSL1661	BPSL1996	gene	gene	Cell_envelope	Small_molecules_degradation
discovery-only	Chr1	Chr1	trans	BPSL1661	BPSL2025	gene	gene	Cell_envelope	Two_component_systems
discovery-only	Chr1	Chr1	trans	BPSL1661	BPSL2234	gene	gene	Cell_envelope	Cell_envelope
discovery-only	Chr1	Chr1	trans	BPSL1661	BPSL2237	gene	gene	Cell_envelope	Putative_assignment
discovery-only	Chr1	Chr1	trans	BPSL1661	BPSL2304	gene	gene	Cell_envelope	Central/Intermediary_metabolism
discovery-only	Chr1	Chr1	trans	BPSL1661	BPSL2328	gene	gene	Cell_envelope	Putative_assignment
discovery-only	Chr1	Chr1	trans	BPSL1661	BPSL2486	gene	gene	Cell_envelope	Conserved_hypothetical_proteins
discovery-only	Chr1	Chr1	trans	BPSL1661	BPSL2627	gene	gene	Cell_envelope	Cofactor/carriers_biosynthesis
discovery-only	Chr1	Chr1	trans	BPSL1661	BPSL2641	gene	gene	Cell_envelope	Conserved_hypothetical_proteins
discovery-only	Chr1	Chr1	trans	BPSL1661	BPSL2704	gene	gene	Cell_envelope	Cell_envelope
discovery-only	Chr1	Chr1	trans	BPSL1661	BPSL2805	gene	gene	Cell_envelope	Cell_envelope
discovery-only	Chr1	Chr1	trans	BPSL1778	BPSL2034	gene	gene	Secondary_metabolism	Putative_assignment
discovery-only	Chr1	Chr1	trans	BPSL1851	BPSL2892	gene	gene	Transport_/_Binding_proteins	Macromolecule_biosynthesis/modification
discovery-only	Chr1	Chr1	trans	BPSL1922	BPSL2561	gene	gene	Chromosome_replication	Central/Intermediary_metabolism
discovery-only	Chr1	Chr1	trans	BPSL1952	BPSL2899	gene	gene	Putative_assignment	Macromolecule_biosynthesis/modification
discovery-only	Chr1	Chr1	trans	BPSL2531	BPSL2899	gene	gene	Energy_metabolism_-_carbon	Macromolecule_biosynthesis/modification
discovery-only	Chr1	Chr1	trans	BPSL2670	BPSL2685	gene	gene	Macromolecule_biosynthesis/modification	Macromolecule_biosynthesis/modification
discovery-only	Chr1	Chr2	trans	BPNC10058R	BPSS0603	ncRNA	gene	-	Hypothetical_proteins
discovery-only	Chr1	Chr2	trans	BPNC10184F	BPSS0603	ncRNA	gene	-	Hypothetical_proteins
discovery-only	Chr1	Chr2	trans	BPSL0064	BPSS0603	gene	gene	Small_molecules_degradation	Hypothetical_proteins
discovery-only	Chr1	Chr2	trans	BPSL0120	BPSS1953	gene	gene	Cell_envelope	Energy_metabolism_-_carbon
discovery-only	Chr1	Chr2	trans	BPSL0277	BPSS0805	gene	gene	Chemotaxis_and_mobility	Cell_envelope
discovery-only	Chr1	Chr2	trans	BPSL0277	BPSS0822	gene	gene	Chemotaxis_and_mobility	Conserved_hypothetical_proteins
discovery-only	Chr1	Chr2	trans	BPSL0299	BPNC20136R	gene	ncRNA	Cell_envelope	-
discovery-only	Chr1	Chr2	trans	BPSL0299	BPSS2301	gene	gene	Cell_envelope	Cell_envelope
discovery-only	Chr1	Chr2	trans	BPSL0688	BPSS1375	gene	gene	Small_molecules_degradation	Cell_envelope
discovery-only	Chr1	Chr2	trans	BPSL0935	BPSS0603	gene	gene	Conserved_hypothetical_proteins	Hypothetical_proteins
discovery-only	Chr1	Chr2	trans	BPSL1012	BPSS2004	gene	gene	Cofactor/carriers_biosynthesis	Laterally_acquired_elements
discovery-only	Chr1	Chr2	trans	BPSL1242	BPSS0311	gene	gene	Putative_assignment	Secondary_metabolism
discovery-only	Chr1	Chr2	trans	BPSL1242	BPSS0716	gene	gene	Putative_assignment	Hypothetical_proteins
discovery-only	Chr1	Chr2	trans	BPSL1242	BPSS1007	gene	gene	Putative_assignment	Secondary_metabolism
discovery-only	Chr1	Chr2	trans	BPSL1242	BPSS1620	gene	gene	Putative_assignment	Laterally_acquired_elements
discovery-only	Chr1	Chr2	trans	BPSL1242	BPSS1702	gene	gene	Putative_assignment	Hypothetical_proteins
discovery-only	Chr1	Chr2	trans	BPSL1242	BPSS1922	gene	gene	Putative_assignment	Conserved_hypothetical_proteins
discovery-only	Chr1	Chr2	trans	BPSL1312	BPSS0298	gene	gene	Central/Intermediary_metabolism	Transport_/_Binding_proteins
discovery-only	Chr1	Chr2	trans	BPSL1347	BPSS1160	gene	gene	Hypothetical_proteins	Two_component_systems
discovery-only	Chr1	Chr2	trans	BPSL1418	BPSS1592	gene	gene	Cell_envelope	Laterally_acquired_elements
discovery-only	Chr1	Chr2	trans	BPSL1487	BPSS0199	gene	gene	Regulators_families	Regulators_families
discovery-only	Chr1	Chr2	trans	BPSL1487	BPSS1957	gene	gene	Regulators_families	Energy_metabolism_-_carbon
discovery-only	Chr1	Chr2	trans	BPSL1571	BPSS0716	gene	gene	Cell_envelope	Hypothetical_proteins
discovery-only	Chr1	Chr2	trans	BPSL1658	BPSS1512	gene	gene	Laterally_acquired_elements	Cell_envelope
discovery-only	Chr1	Chr2	trans	BPSL1658	BPSS2208	gene	gene	Laterally_acquired_elements	Hypothetical_proteins
discovery-only	Chr1	Chr2	trans	BPSL1661	BPNC20109R	gene	ncRNA	Cell_envelope	-
discovery-only	Chr1	Chr2	trans	BPSL1661	BPSS0116	gene	gene	Cell_envelope	Transport_/_Binding_proteins
discovery-only	Chr1	Chr2	trans	BPSL1661	BPSS0179	gene	gene	Cell_envelope	Transport_/_Binding_proteins
discovery-only	Chr1	Chr2	trans	BPSL1661	BPSS0295	gene	gene	Cell_envelope	Transport_/_Binding_proteins
discovery-only	Chr1	Chr2	trans	BPSL1661	BPSS0298	gene	gene	Cell_envelope	Transport_/_Binding_proteins
discovery-only	Chr1	Chr2	trans	BPSL1661	BPSS0304	gene	gene	Cell_envelope	Hypothetical_proteins
discovery-only	Chr1	Chr2	trans	BPSL1661	BPSS0315	gene	gene	Cell_envelope	Cell_envelope
discovery-only	Chr1	Chr2	trans	BPSL1661	BPSS0426	gene	gene	Cell_envelope	Macromolecule_biosynthesis/modification
discovery-only	Chr1	Chr2	trans	BPSL1661	BPSS0468	gene	gene	Cell_envelope	Conserved_hypothetical_proteins
discovery-only	Chr1	Chr2	trans	BPSL1661	BPSS0593	gene	gene	Cell_envelope	Cell_envelope
discovery-only	Chr1	Chr2	trans	BPSL1661	BPSS0686a	gene	gene	Cell_envelope	Hypothetical_proteins
discovery-only	Chr1	Chr2	trans	BPSL1661	BPSS0720	gene	gene	Cell_envelope	Putative_assignment
discovery-only	Chr1	Chr2	trans	BPSL1661	BPSS0743	gene	gene	Cell_envelope	Small_molecules_degradation
discovery-only	Chr1	Chr2	trans	BPSL1661	BPSS1006	gene	gene	Cell_envelope	Secondary_metabolism
discovery-only	Chr1	Chr2	trans	BPSL1661	BPSS1016	gene	gene	Cell_envelope	Transport_/_Binding_proteins
discovery-only	Chr1	Chr2	trans	BPSL1661	BPSS1018	gene	gene	Cell_envelope	Cell_envelope
discovery-only	Chr1	Chr2	trans	BPSL1661	BPSS1042	gene	gene	Cell_envelope	Transport_/_Binding_proteins
discovery-only	Chr1	Chr2	trans	BPSL1661	BPSS1096	gene	gene	Cell_envelope	Amino_acid_biosynthesis
discovery-only	Chr1	Chr2	trans	BPSL1661	BPSS1104	gene	gene	Cell_envelope	Cofactor/carriers_biosynthesis
discovery-only	Chr1	Chr2	trans	BPSL1661	BPSS1269	gene	gene	Cell_envelope	Secondary_metabolism
discovery-only	Chr1	Chr2	trans	BPSL1661	BPSS1283	gene	gene	Cell_envelope	Cell_envelope
discovery-only	Chr1	Chr2	trans	BPSL1661	BPSS1292	gene	gene	Cell_envelope	Transport_/_Binding_proteins
discovery-only	Chr1	Chr2	trans	BPSL1661	BPSS1313	gene	gene	Cell_envelope	Cell_envelope
discovery-only	Chr1	Chr2	trans	BPSL1661	BPSS1362	gene	gene	Cell_envelope	Putative_assignment
discovery-only	Chr1	Chr2	trans	BPSL1661	BPSS1401	gene	gene	Cell_envelope	Protection_responses
discovery-only	Chr1	Chr2	trans	BPSL1661	BPSS1406	gene	gene	Cell_envelope	Hypothetical_proteins
discovery-only	Chr1	Chr2	trans	BPSL1661	BPSS1449a	gene	gene	Cell_envelope	Putative_assignment
discovery-only	Chr1	Chr2	trans	BPSL1661	BPSS1494	gene	gene	Cell_envelope	Two_component_systems
discovery-only	Chr1	Chr2	trans	BPSL1661	BPSS1498	gene	gene	Cell_envelope	Transport_/_Binding_proteins
discovery-only	Chr1	Chr2	trans	BPSL1661	BPSS1603	gene	gene	Cell_envelope	Cell_envelope
discovery-only	Chr1	Chr2	trans	BPSL1661	BPSS1632	gene	gene	Cell_envelope	Secondary_metabolism
discovery-only	Chr1	Chr2	trans	BPSL1661	BPSS1643	gene	gene	Cell_envelope	Regulators_families
discovery-only	Chr1	Chr2	trans	BPSL1661	BPSS1728	gene	gene	Cell_envelope	Putative_assignment
discovery-only	Chr1	Chr2	trans	BPSL1661	BPSS1760	gene	gene	Cell_envelope	Macromolecule_degradation
discovery-only	Chr1	Chr2	trans	BPSL1661	BPSS1866	gene	gene	Cell_envelope	Cell_envelope
discovery-only	Chr1	Chr2	trans	BPSL1661	BPSS1919	gene	gene	Cell_envelope	Hypothetical_proteins
discovery-only	Chr1	Chr2	trans	BPSL1661	BPSS1921	gene	gene	Cell_envelope	Hypothetical_proteins
discovery-only	Chr1	Chr2	trans	BPSL1661	BPSS1953	gene	gene	Cell_envelope	Energy_metabolism_-_carbon
discovery-only	Chr1	Chr2	trans	BPSL1661	BPSS2094	gene	gene	Cell_envelope	Transport_/_Binding_proteins
discovery-only	Chr1	Chr2	trans	BPSL1661	BPSS2121	gene	gene	Cell_envelope	Central/Intermediary_metabolism
discovery-only	Chr1	Chr2	trans	BPSL1661	BPSS2203	gene	gene	Cell_envelope	Transport_/_Binding_proteins
discovery-only	Chr1	Chr2	trans	BPSL1661	BPSS2237	gene	gene	Cell_envelope	Cell_envelope
discovery-only	Chr1	Chr2	trans	BPSL1661	BPSS2304	gene	gene	Cell_envelope	Cell_envelope
discovery-only	Chr1	Chr2	trans	BPSL1661	BPSS2328	gene	gene	Cell_envelope	Secondary_metabolism
discovery-only	Chr1	Chr2	trans	BPSL1661	BPSS2348	gene	gene	Cell_envelope	Protection_responses
discovery-only	Chr1	Chr2	trans	BPSL1961	BPSS1728	gene	gene	Energy_metabolism_-_carbon	Putative_assignment
discovery-only	Chr1	Chr2	trans	BPSL2239	BPSS0915	gene	gene	Amino_acid_biosynthesis	Cell_envelope
discovery-only	Chr1	Chr2	trans	BPSL2441	BPSS1826	gene	gene	Fatty_acid_biosynthesis	Cell_envelope
discovery-only	Chr1	Chr2	trans	BPSL2448	BPSS1281	gene	gene	Cell_envelope	Central/Intermediary_metabolism
discovery-only	Chr1	Chr2	trans	BPSL2472	BPSS1953	gene	gene	Cell_envelope	Energy_metabolism_-_carbon
discovery-only	Chr1	Chr2	trans	BPSL2561	BPSS0311	gene	gene	Central/Intermediary_metabolism	Secondary_metabolism
discovery-only	Chr1	Chr2	trans	BPSL2599	BPSS1705	gene	gene	Hypothetical_proteins	Amino_acid_biosynthesis
discovery-only	Chr1	Chr2	trans	BPSL2835	BPSS1499	gene	gene	Central/Intermediary_metabolism	Transport_/_Binding_proteins
discovery-only	Chr1	Chr2	trans	BPSL2892	BPSS1133	gene	gene	Macromolecule_biosynthesis/modification	Small_molecules_degradation
discovery-only	Chr1	Chr2	trans	BPSL2899	BPSS1750	gene	gene	Macromolecule_biosynthesis/modification	Conserved_hypothetical_proteins
discovery-only	Chr1	Chr2	trans	BPSL3063	BPSS1042	gene	gene	Transport_/_Binding_proteins	Transport_/_Binding_proteins
discovery-only	Chr1	Chr2	trans	BPSL3068	BPSS1728	gene	gene	Putative_assignment	Putative_assignment
discovery-only	Chr1	Chr2	trans	BPSL3242	BPSS1582a	gene	gene	Conserved_hypothetical_proteins	Hypothetical_proteins
discovery-only	Chr1	Chr2	trans	BPSL3365	BPSS1965	gene	gene	Cell_envelope	Cofactor/carriers_biosynthesis
discovery-only	Chr2	Chr2	cis	BPNC20058F	BPNC20059F	ncRNA	ncRNA	-	-
discovery-only	Chr2	Chr2	cis	BPNC20109R	BPSS1313	ncRNA	gene	-	Cell_envelope
discovery-only	Chr2	Chr2	cis	BPNC20112R	BPSS1336	ncRNA	gene	-	Putative_assignment
discovery-only	Chr2	Chr2	cis	BPNC20137R	BPSS1755	ncRNA	gene	-	RNA_polymerase_core
discovery-only	Chr2	Chr2	cis	BPSS0044	BPSS0045	gene	gene	Small_molecules_degradation	Small_molecules_degradation
discovery-only	Chr2	Chr2	cis	BPSS0077A	BPNC20011R	gene	ncRNA	Other_regulators	BPNC20011R
discovery-only	Chr2	Chr2	cis	BPSS0122	BPSS0123	gene	gene	Cell_envelope	Cell_envelope
discovery-only	Chr2	Chr2	cis	BPSS0155	BPNC20010F	gene	ncRNA	Regulators_families	-
discovery-only	Chr2	Chr2	cis	BPSS0283	BPSS0284	gene	gene	Cell_envelope	Regulators_families
discovery-only	Chr2	Chr2	cis	BPSS0340	BPSS0341	gene	gene	Central/Intermediary_metabolism	Amino_acid_biosynthesis
discovery-only	Chr2	Chr2	cis	BPSS0352	BPSS0353	gene	gene	Conserved_hypothetical_proteins	Transport_/_Binding_proteins
discovery-only	Chr2	Chr2	cis	BPSS0603	BPSS0609	gene	gene	Hypothetical_proteins	Amino_acid_biosynthesis
discovery-only	Chr2	Chr2	cis	BPSS0658	BPNC20056F	gene	ncRNA	Cell_envelope	-
discovery-only	Chr2	Chr2	cis	BPSS0664	BPSS0666	gene	gene	Two_component_systems	Cell_envelope
discovery-only	Chr2	Chr2	cis	BPSS0686	BPSS0687	gene	gene	Conserved_hypothetical_proteins	Two_component_systems
discovery-only	Chr2	Chr2	cis	BPSS0752	BPSS0753	gene	gene	Cell_envelope	Hypothetical_proteins
discovery-only	Chr2	Chr2	cis	BPSS1097	BPNC20090R	gene	ncRNA	Cell_envelope	-
discovery-only	Chr2	Chr2	cis	BPSS1313	BPSS1317	gene	gene	Cell_envelope	Putative_assignment
discovery-only	Chr2	Chr2	cis	BPSS1317	BPSS1318	gene	gene	Putative_assignment	Energy_metabolism_-_carbon
discovery-only	Chr2	Chr2	cis	BPSS1427	BPNC20117R	gene	ncRNA	Conserved_hypothetical_proteins	-
discovery-only	Chr2	Chr2	cis	BPSS1442	BPSS1443	gene	gene	Hypothetical_proteins	Hypothetical_proteins
discovery-only	Chr2	Chr2	cis	BPSS1497	BPSS1498	gene	gene	Transport_/_Binding_proteins	Transport_/_Binding_proteins
discovery-only	Chr2	Chr2	cis	BPSS1643	BPSS1644	gene	gene	Regulators_families	Cell_envelope
discovery-only	Chr2	Chr2	cis	BPSS1653	BPSS1654	gene	gene	Cell_envelope	Energy_metabolism_-_carbon
discovery-only	Chr2	Chr2	cis	BPSS1727	BPSS1728	gene	gene	Protection_responses	Putative_assignment
discovery-only	Chr2	Chr2	cis	BPSS1746	BPNC20136R	gene	ncRNA	Cell_envelope	-
discovery-only	Chr2	Chr2	cis	BPSS1747	BPNC20136R	gene	ncRNA	Conserved_hypothetical_proteins	-
discovery-only	Chr2	Chr2	cis	BPSS1891	BPSS1892	gene	gene	Small_molecules_degradation	Small_molecules_degradation
discovery-only	Chr2	Chr2	cis	BPSS1914	BPNC20153F	gene	ncRNA	Cell_envelope	-
discovery-only	Chr2	Chr2	cis	BPSS2094	BPSS2095	gene	gene	Transport_/_Binding_proteins	Transport_/_Binding_proteins
discovery-only	Chr2	Chr2	cis	BPSS2320	BPSS2321	gene	gene	Putative_assignment	Cell_envelope
discovery-only	Chr2	Chr2	cis	BPSS2321	BPSS2322	gene	gene	Cell_envelope	Cell_envelope
discovery-only	Chr2	Chr2	cis	BPSS2327	BPSS2328	gene	gene	Putative_assignment	Secondary_metabolism
discovery-only	Chr2	Chr2	trans	BPNC20153F	BPSS1921	ncRNA	gene	-	Hypothetical_proteins
discovery-only	Chr2	Chr2	trans	BPSS0041	BPSS0603	gene	gene	Regulators_families	Hypothetical_proteins
discovery-only	Chr2	Chr2	trans	BPSS0041	BPSS0805	gene	gene	Regulators_families	Cell_envelope
discovery-only	Chr2	Chr2	trans	BPSS0102	BPSS1499	gene	gene	Transport_/_Binding_proteins	Transport_/_Binding_proteins
discovery-only	Chr2	Chr2	trans	BPSS0116	BPSS1499	gene	gene	Transport_/_Binding_proteins	Transport_/_Binding_proteins
discovery-only	Chr2	Chr2	trans	BPSS0155	BPSS1018	gene	gene	Regulators_families	Cell_envelope
discovery-only	Chr2	Chr2	trans	BPSS0155	BPSS2004	gene	gene	Regulators_families	Laterally_acquired_elements
discovery-only	Chr2	Chr2	trans	BPSS0179	BPSS2004	gene	gene	Transport_/_Binding_proteins	Laterally_acquired_elements
discovery-only	Chr2	Chr2	trans	BPSS0292	BPSS0302	gene	gene	Protection_responses	Fatty_acid_biosynthesis
discovery-only	Chr2	Chr2	trans	BPSS0296	BPSS1921	gene	gene	Regulators_families	Hypothetical_proteins
discovery-only	Chr2	Chr2	trans	BPSS0298	BPSS0341	gene	gene	Transport_/_Binding_proteins	Amino_acid_biosynthesis
discovery-only	Chr2	Chr2	trans	BPSS0298	BPSS1269	gene	gene	Transport_/_Binding_proteins	Secondary_metabolism
discovery-only	Chr2	Chr2	trans	BPSS0298	BPSS1406	gene	gene	Transport_/_Binding_proteins	Hypothetical_proteins
discovery-only	Chr2	Chr2	trans	BPSS0302	BPSS0308	gene	gene	Fatty_acid_biosynthesis	Secondary_metabolism
discovery-only	Chr2	Chr2	trans	BPSS0302	BPSS0603	gene	gene	Fatty_acid_biosynthesis	Hypothetical_proteins
discovery-only	Chr2	Chr2	trans	BPSS0302	BPSS1096	gene	gene	Fatty_acid_biosynthesis	Amino_acid_biosynthesis
discovery-only	Chr2	Chr2	trans	BPSS0302	BPSS1160	gene	gene	Fatty_acid_biosynthesis	Two_component_systems
discovery-only	Chr2	Chr2	trans	BPSS0302	BPSS1313	gene	gene	Fatty_acid_biosynthesis	Cell_envelope
discovery-only	Chr2	Chr2	trans	BPSS0302	BPSS1405	gene	gene	Fatty_acid_biosynthesis	Protection_responses
discovery-only	Chr2	Chr2	trans	BPSS0303	BPSS0603	gene	gene	Amino_acid_biosynthesis	Hypothetical_proteins
discovery-only	Chr2	Chr2	trans	BPSS0303	BPSS1921	gene	gene	Amino_acid_biosynthesis	Hypothetical_proteins
discovery-only	Chr2	Chr2	trans	BPSS0304	BPSS1499	gene	gene	Hypothetical_proteins	Transport_/_Binding_proteins
discovery-only	Chr2	Chr2	trans	BPSS0311	BPSS0603	gene	gene	Secondary_metabolism	Hypothetical_proteins
discovery-only	Chr2	Chr2	trans	BPSS0426	BPSS0603	gene	gene	Macromolecule_biosynthesis/modification	Hypothetical_proteins
discovery-only	Chr2	Chr2	trans	BPSS0502	BPSS0603	gene	gene	Regulators_families	Hypothetical_proteins
discovery-only	Chr2	Chr2	trans	BPSS0591	BPSS0603	gene	gene	Transport_/_Binding_proteins	Hypothetical_proteins
discovery-only	Chr2	Chr2	trans	BPSS0593	BPSS1860	gene	gene	Cell_envelope	Cell_envelope
discovery-only	Chr2	Chr2	trans	BPSS0603	BPNC20141R	gene	ncRNA	Hypothetical_proteins	-
discovery-only	Chr2	Chr2	trans	BPSS0603	BPNC20153F	gene	ncRNA	Hypothetical_proteins	-
discovery-only	Chr2	Chr2	trans	BPSS0603	BPSS0743	gene	gene	Hypothetical_proteins	Small_molecules_degradation
discovery-only	Chr2	Chr2	trans	BPSS0603	BPSS1007	gene	gene	Hypothetical_proteins	Secondary_metabolism
discovery-only	Chr2	Chr2	trans	BPSS0603	BPSS1362	gene	gene	Hypothetical_proteins	Putative_assignment
discovery-only	Chr2	Chr2	trans	BPSS0603	BPSS1406	gene	gene	Hypothetical_proteins	Hypothetical_proteins
discovery-only	Chr2	Chr2	trans	BPSS0603	BPSS1427	gene	gene	Hypothetical_proteins	Conserved_hypothetical_proteins
discovery-only	Chr2	Chr2	trans	BPSS0603	BPSS1727	gene	gene	Hypothetical_proteins	Protection_responses
discovery-only	Chr2	Chr2	trans	BPSS0603	BPSS1953	gene	gene	Hypothetical_proteins	Energy_metabolism_-_carbon
discovery-only	Chr2	Chr2	trans	BPSS0609	BPSS1728	gene	gene	Amino_acid_biosynthesis	Putative_assignment
discovery-only	Chr2	Chr2	trans	BPSS0743	BPSS1269	gene	gene	Small_molecules_degradation	Secondary_metabolism
discovery-only	Chr2	Chr2	trans	BPSS0743	BPSS2004	gene	gene	Small_molecules_degradation	Laterally_acquired_elements
discovery-only	Chr2	Chr2	trans	BPSS0805	BPSS1860	gene	gene	Cell_envelope	Cell_envelope
discovery-only	Chr2	Chr2	trans	BPSS0846	BPSS1592	gene	gene	Conserved_hypothetical_proteins	Laterally_acquired_elements
discovery-only	Chr2	Chr2	trans	BPSS1018	BPSS1283	gene	gene	Cell_envelope	Cell_envelope
discovery-only	Chr2	Chr2	trans	BPSS1096	BPSS1499	gene	gene	Amino_acid_biosynthesis	Transport_/_Binding_proteins
discovery-only	Chr2	Chr2	trans	BPSS1183	BPSS2004	gene	gene	Secondary_metabolism	Laterally_acquired_elements
discovery-only	Chr2	Chr2	trans	BPSS1269	BPSS1394	gene	gene	Secondary_metabolism	Protection_responses
discovery-only	Chr2	Chr2	trans	BPSS1269	BPSS1603	gene	gene	Secondary_metabolism	Cell_envelope
discovery-only	Chr2	Chr2	trans	BPSS1269	BPSS1860	gene	gene	Secondary_metabolism	Cell_envelope
discovery-only	Chr2	Chr2	trans	BPSS1283	BPSS2004	gene	gene	Cell_envelope	Laterally_acquired_elements
discovery-only	Chr2	Chr2	trans	BPSS1283	BPSS2237	gene	gene	Cell_envelope	Cell_envelope
discovery-only	Chr2	Chr2	trans	BPSS1313	BPSS1449a	gene	gene	Cell_envelope	Putative_assignment
discovery-only	Chr2	Chr2	trans	BPSS1313	BPSS1953	gene	gene	Cell_envelope	Energy_metabolism_-_carbon
discovery-only	Chr2	Chr2	trans	BPSS1313	BPSS2004	gene	gene	Cell_envelope	Laterally_acquired_elements
discovery-only	Chr2	Chr2	trans	BPSS1375	BPSS1449a	gene	gene	Cell_envelope	Putative_assignment
discovery-only	Chr2	Chr2	trans	BPSS1375	BPSS1512	gene	gene	Cell_envelope	Cell_envelope
discovery-only	Chr2	Chr2	trans	BPSS1406	BPSS1576	gene	gene	Hypothetical_proteins	Cell_envelope
discovery-only	Chr2	Chr2	trans	BPSS1406	BPSS1643	gene	gene	Hypothetical_proteins	Regulators_families
discovery-only	Chr2	Chr2	trans	BPSS1406	BPSS2053	gene	gene	Hypothetical_proteins	Cell_envelope
discovery-only	Chr2	Chr2	trans	BPSS1449a	BPSS1728	gene	gene	Putative_assignment	Putative_assignment
discovery-only	Chr2	Chr2	trans	BPSS1454	BPSS1499	gene	gene	Hypothetical_proteins	Transport_/_Binding_proteins
discovery-only	Chr2	Chr2	trans	BPSS1499	BPSS1524	gene	gene	Transport_/_Binding_proteins	Laterally_acquired_elements
discovery-only	Chr2	Chr2	trans	BPSS1499	BPSS1860	gene	gene	Transport_/_Binding_proteins	Cell_envelope
discovery-only	Chr2	Chr2	trans	BPSS1499	BPSS1993	gene	gene	Transport_/_Binding_proteins	Macromolecule_degradation
discovery-only	Chr2	Chr2	trans	BPSS1499	BPSS2004	gene	gene	Transport_/_Binding_proteins	Laterally_acquired_elements
discovery-only	Chr2	Chr2	trans	BPSS1499	BPSS2328	gene	gene	Transport_/_Binding_proteins	Secondary_metabolism
discovery-only	Chr2	Chr2	trans	BPSS1576	BPSS2004	gene	gene	Cell_envelope	Laterally_acquired_elements
discovery-only	Chr2	Chr2	trans	BPSS1632	BPSS2004	gene	gene	Secondary_metabolism	Laterally_acquired_elements
discovery-only	Chr2	Chr2	trans	BPSS1728	BPSS2004	gene	gene	Putative_assignment	Laterally_acquired_elements
discovery-only	Chr2	Chr2	trans	BPSS2004	BPSS2304	gene	gene	Laterally_acquired_elements	Cell_envelope
discovery-only	Chr2	Chr2	trans	BPSS2208	BPSS2242	gene	gene	Hypothetical_proteins	Conserved_hypothetical_proteins
validation-only	Chr1	Chr1	cis	BPNC10010F	BPSL0202	ncRNA	gene	-	Two_component_systems
validation-only	Chr1	Chr1	cis	BPNC10022R	BPSL0267	ncRNA	gene	-	Chemotaxis_and_mobility
validation-only	Chr1	Chr1	cis	BPNC10032R	BPSL0348	ncRNA	gene	-	Conserved_hypothetical_proteins
validation-only	Chr1	Chr1	cis	BPNC10064F	BPSL1071	ncRNA	gene	-	Cell_envelope
validation-only	Chr1	Chr1	cis	BPNC10105F	BPSL1554	ncRNA	gene	-	Transport_/_Binding_proteins
validation-only	Chr1	Chr1	cis	BPNC10108R	BPSL1583	ncRNA	gene	-	Cell_envelope
validation-only	Chr1	Chr1	cis	BPNC10115R	BPSL1751	ncRNA	gene	-	Cell_envelope
validation-only	Chr1	Chr1	cis	BPNC10139F	BPSL2098	ncRNA	gene	-	Central/Intermediary_metabolism
validation-only	Chr1	Chr1	cis	BPNC10139F	BPSL2100	ncRNA	gene	-	Macromolecule_biosynthesis/modification
validation-only	Chr1	Chr1	cis	BPNC10150F	BPSL2234	ncRNA	gene	-	Cell_envelope
validation-only	Chr1	Chr1	cis	BPNC10162F	BPSL2533	ncRNA	gene	-	Conserved_hypothetical_proteins
validation-only	Chr1	Chr1	cis	BPNC10180F	BPSL2885	ncRNA	gene	-	Energy_metabolism_-_carbon
validation-only	Chr1	Chr1	cis	BPNC10187F	BPSL3080	ncRNA	gene	-	Chaperones
validation-only	Chr1	Chr1	cis	BPNC10216R	BPNC10217R	ncRNA	ncRNA	-	-
validation-only	Chr1	Chr1	cis	BPNC10217R	BPSL3255	ncRNA	gene	-	Cell_envelope
validation-only	Chr1	Chr1	cis	BPSL0001	BPNC10234R	gene	ncRNA	Cofactor/carriers_biosynthesis	-
validation-only	Chr1	Chr1	cis	BPSL0046	BPSL0047	gene	gene	Transport_/_Binding_proteins	Transport_/_Binding_proteins
validation-only	Chr1	Chr1	cis	BPSL0056	BPSL0057	gene	gene	Regulators_families	Cell_envelope
validation-only	Chr1	Chr1	cis	BPSL0070	BPSL0071	gene	gene	RNA_polymerase_core	Putative_assignment
validation-only	Chr1	Chr1	cis	BPSL0073	BPSL0074	gene	gene	Macromolecule_biosynthesis/modification	Macromolecule_biosynthesis/modification
validation-only	Chr1	Chr1	cis	BPSL0095	BPSL0096	gene	gene	Hypothetical_proteins	Small_molecules_degradation
validation-only	Chr1	Chr1	cis	BPSL0105	BPSL0106	gene	gene	Hypothetical_proteins	Cell_envelope
validation-only	Chr1	Chr1	cis	BPSL0106	BPSL0107	gene	gene	Cell_envelope	Regulators_families
validation-only	Chr1	Chr1	cis	BPSL0122	BPSL0123	gene	gene	Macromolecule_biosynthesis/modification	Transport_/_Binding_proteins
validation-only	Chr1	Chr1	cis	BPSL0208	BPSL0209	gene	gene	Cell_division	Conserved_hypothetical_proteins
validation-only	Chr1	Chr1	cis	BPSL0240	BPSL0241	gene	gene	Two_component_systems	Central/Intermediary_metabolism
validation-only	Chr1	Chr1	cis	BPSL0276	BPSL0277	gene	gene	Chemotaxis_and_mobility	Chemotaxis_and_mobility
validation-only	Chr1	Chr1	cis	BPSL0277	BPSL0280	gene	gene	Chemotaxis_and_mobility	Chemotaxis_and_mobility
validation-only	Chr1	Chr1	cis	BPSL0282	BPSL0287	gene	gene	Transport_/_Binding_proteins	Conserved_hypothetical_proteins
validation-only	Chr1	Chr1	cis	BPSL0290	BPSL0292	gene	gene	Cell_envelope	Cell_envelope
validation-only	Chr1	Chr1	cis	BPSL0295	BPSL0296	gene	gene	Putative_assignment	Conserved_hypothetical_proteins
validation-only	Chr1	Chr1	cis	BPSL0298	BPSL0299	gene	gene	Amino_acid_biosynthesis	Cell_envelope
validation-only	Chr1	Chr1	cis	BPSL0308	BPSL0309	gene	gene	Cell_envelope	Transport_/_Binding_proteins
validation-only	Chr1	Chr1	cis	BPSL0309	BPSL0310	gene	gene	Transport_/_Binding_proteins	Cell_envelope
validation-only	Chr1	Chr1	cis	BPSL0319	BPSL0321	gene	gene	Hypothetical_proteins	Amino_acid_biosynthesis
validation-only	Chr1	Chr1	cis	BPSL0339	BPSL0340	gene	gene	Cell_envelope	Regulators_families
validation-only	Chr1	Chr1	cis	BPSL0362	BPNC10026F	gene	ncRNA	Cell_envelope	-
validation-only	Chr1	Chr1	cis	BPSL0370	BPSL0371	gene	gene	Conserved_hypothetical_proteins	Fatty_acid_biosynthesis
validation-only	Chr1	Chr1	cis	BPSL0371	BPSL0372	gene	gene	Fatty_acid_biosynthesis	Putative_assignment
validation-only	Chr1	Chr1	cis	BPSL0376	BPSL0378	gene	gene	Transport_/_Binding_proteins	Regulators_families
validation-only	Chr1	Chr1	cis	BPSL0379	BPSL0380	gene	gene	Conserved_hypothetical_proteins	Conserved_hypothetical_proteins
validation-only	Chr1	Chr1	cis	BPSL0410	BPSL0411	gene	gene	Conserved_hypothetical_proteins	Regulators_families
validation-only	Chr1	Chr1	cis	BPSL0419	BPSL0421	gene	gene	Small_molecules_degradation	Small_molecules_degradation
validation-only	Chr1	Chr1	cis	BPSL0485	BPSL0486	gene	gene	Putative_assignment	Putative_assignment
validation-only	Chr1	Chr1	cis	BPSL0518	BPSL0519	gene	gene	Amino_acid_biosynthesis	Macromolecule_biosynthesis/modification
validation-only	Chr1	Chr1	cis	BPSL0641	BPSL0642	gene	gene	Conserved_hypothetical_proteins	Conserved_hypothetical_proteins
validation-only	Chr1	Chr1	cis	BPSL0658	BPSL0659	gene	gene	Cell_envelope	Chaperones
validation-only	Chr1	Chr1	cis	BPSL0687	BPSL0688	gene	gene	Central/Intermediary_metabolism	Small_molecules_degradation
validation-only	Chr1	Chr1	cis	BPSL0712	BPSL0713	gene	gene	Transport_/_Binding_proteins	Transport_/_Binding_proteins
validation-only	Chr1	Chr1	cis	BPSL0718	BPSL0719	gene	gene	Putative_assignment	Cell_envelope
validation-only	Chr1	Chr1	cis	BPSL0810	BPSL0811	gene	gene	Conserved_hypothetical_proteins	Cell_envelope
validation-only	Chr1	Chr1	cis	BPSL0827	BPSL0828	gene	gene	Central/Intermediary_metabolism	Central/Intermediary_metabolism
validation-only	Chr1	Chr1	cis	BPSL0848	BPSL0851	gene	gene	Central/Intermediary_metabolism	Macromolecule_biosynthesis/modification
validation-only	Chr1	Chr1	cis	BPSL0860	BPSL0861	gene	gene	Putative_assignment	Energy_metabolism_-_carbon
validation-only	Chr1	Chr1	cis	BPSL0861	BPSL0862	gene	gene	Energy_metabolism_-_carbon	Macromolecule_biosynthesis/modification
validation-only	Chr1	Chr1	cis	BPSL0862	BPSL0863	gene	gene	Macromolecule_biosynthesis/modification	Cell_division
validation-only	Chr1	Chr1	cis	BPSL0888	BPSL0889	gene	gene	Transport_/_Binding_proteins	Hypothetical_proteins
validation-only	Chr1	Chr1	cis	BPSL0902	BPSL0903	gene	gene	Cell_envelope	Central/Intermediary_metabolism
validation-only	Chr1	Chr1	cis	BPSL0904	BPSL0905	gene	gene	Cofactor/carriers_biosynthesis	Macromolecule_biosynthesis/modification
validation-only	Chr1	Chr1	cis	BPSL0911	BPSL0912	gene	gene	Putative_assignment	Central/Intermediary_metabolism
validation-only	Chr1	Chr1	cis	BPSL0925	BPSL0926	gene	gene	Putative_assignment	Amino_acid_biosynthesis
validation-only	Chr1	Chr1	cis	BPSL0956	BPSL0958	gene	gene	Central/Intermediary_metabolism	Central/Intermediary_metabolism
validation-only	Chr1	Chr1	cis	BPSL0963	BPSL0964	gene	gene	Transport_/_Binding_proteins	Transport_/_Binding_proteins
validation-only	Chr1	Chr1	cis	BPSL0978	BPSL0979	gene	gene	Transport_/_Binding_proteins	Cofactor/carriers_biosynthesis
validation-only	Chr1	Chr1	cis	BPSL0992	BPSL0993	gene	gene	Cell_division	Conserved_hypothetical_proteins
validation-only	Chr1	Chr1	cis	BPSL1006	BPSL1007	gene	gene	Amino_acid_biosynthesis	Cell_envelope
validation-only	Chr1	Chr1	cis	BPSL1020	BPSL1022	gene	gene	Putative_assignment	Hypothetical_proteins
validation-only	Chr1	Chr1	cis	BPSL1089	BPSL1091	gene	gene	Conserved_hypothetical_proteins	Conserved_hypothetical_proteins
validation-only	Chr1	Chr1	cis	BPSL1093	BPSL1094	gene	gene	Cell_envelope	Conserved_hypothetical_proteins
validation-only	Chr1	Chr1	cis	BPSL1094	BPNC10065F	gene	ncRNA	Conserved_hypothetical_proteins	-
validation-only	Chr1	Chr1	cis	BPSL1115	BPSL1116	gene	gene	Macromolecule_biosynthesis/modification	Conserved_hypothetical_proteins
validation-only	Chr1	Chr1	cis	BPSL1127	BPSL1128	gene	gene	Cell_envelope	Cell_envelope
validation-only	Chr1	Chr1	cis	BPSL1201	BPSL1202	gene	gene	Amino_acid_biosynthesis	Cell_envelope
validation-only	Chr1	Chr1	cis	BPSL1209	BPSL1210	gene	gene	Energy_metabolism_-_carbon	Transport_/_Binding_proteins
validation-only	Chr1	Chr1	cis	BPSL1282	BPSL1283	gene	gene	Macromolecule_biosynthesis/modification	Macromolecule_biosynthesis/modification
validation-only	Chr1	Chr1	cis	BPSL1344	BPSL1345	gene	gene	Central/Intermediary_metabolism	Macromolecule_degradation
validation-only	Chr1	Chr1	cis	BPSL1365	BPSL1366	gene	gene	Two_component_systems	Central/Intermediary_metabolism
validation-only	Chr1	Chr1	cis	BPSL1381	BPNC10098R	gene	ncRNA	Cell_envelope	-
validation-only	Chr1	Chr1	cis	BPSL1393	BPNC10099R	gene	ncRNA	Cell_envelope	-
validation-only	Chr1	Chr1	cis	BPSL1395	BPSL1396	gene	gene	Putative_assignment	Cell_envelope
validation-only	Chr1	Chr1	cis	BPSL1416	BPSL1419	gene	gene	Nucleotide_biosynthesis	Two_component_systems
validation-only	Chr1	Chr1	cis	BPSL1428	BPSL1429	gene	gene	Conserved_hypothetical_proteins	Conserved_hypothetical_proteins
validation-only	Chr1	Chr1	cis	BPSL1435	BPSL1437	gene	gene	Cell_envelope	Macromolecule_biosynthesis/modification
validation-only	Chr1	Chr1	cis	BPSL1456	BPSL1457	gene	gene	RNA_polymerase_core	Conserved_hypothetical_proteins
validation-only	Chr1	Chr1	cis	BPSL1467	BPSL1468	gene	gene	Protection_responses	Conserved_hypothetical_proteins
validation-only	Chr1	Chr1	cis	BPSL1468	BPSL1469	gene	gene	Conserved_hypothetical_proteins	Conserved_hypothetical_proteins
validation-only	Chr1	Chr1	cis	BPSL1472	BPSL1473	gene	gene	Macromolecule_biosynthesis/modification	Cell_envelope
validation-only	Chr1	Chr1	cis	BPSL1473	BPSL1474	gene	gene	Cell_envelope	Cell_envelope
validation-only	Chr1	Chr1	cis	BPSL1527	BPSL1528	gene	gene	Macromolecule_biosynthesis/modification	Cell_envelope
validation-only	Chr1	Chr1	cis	BPSL1540	BPSL1542	gene	gene	Small_molecules_degradation	Amino_acid_biosynthesis
validation-only	Chr1	Chr1	cis	BPSL1571	BPSL1574	gene	gene	Cell_envelope	Conserved_hypothetical_proteins
validation-only	Chr1	Chr1	cis	BPSL1584	BPSL1589	gene	gene	Secondary_metabolism	Cell_envelope
validation-only	Chr1	Chr1	cis	BPSL1586	BPSL1589	gene	gene	Secondary_metabolism	Cell_envelope
validation-only	Chr1	Chr1	cis	BPSL1589	BPSL1590	gene	gene	Cell_envelope	Cell_envelope
validation-only	Chr1	Chr1	cis	BPSL1599	BPSL1601	gene	gene	Other_regulators	Hypothetical_proteins
validation-only	Chr1	Chr1	cis	BPSL1615	BPSL1616	gene	gene	Putative_assignment	Transport_/_Binding_proteins
validation-only	Chr1	Chr1	cis	BPSL1621	BPSL1622	gene	gene	Hypothetical_proteins	Cell_envelope
validation-only	Chr1	Chr1	cis	BPSL1664	BPSL1665	gene	gene	Cell_envelope	Cell_envelope
validation-only	Chr1	Chr1	cis	BPSL1669	BPSL1670	gene	gene	Two_component_systems	Laterally_acquired_elements
validation-only	Chr1	Chr1	cis	BPSL1723	BPSL1724	gene	gene	Hypothetical_proteins	Amino_acid_biosynthesis
validation-only	Chr1	Chr1	cis	BPSL1727	BPSL1728	gene	gene	Secondary_metabolism	Cell_envelope
validation-only	Chr1	Chr1	cis	BPSL1729	BPSL1730	gene	gene	Regulators_families	Cell_envelope
validation-only	Chr1	Chr1	cis	BPSL1731	BPSL1732	gene	gene	Chemotaxis_and_mobility	Chemotaxis_and_mobility
validation-only	Chr1	Chr1	cis	BPSL1735	BPSL1736	gene	gene	Cell_envelope	Putative_assignment
validation-only	Chr1	Chr1	cis	BPSL1744	BPSL1745	gene	gene	Small_molecules_degradation	Small_molecules_degradation
validation-only	Chr1	Chr1	cis	BPSL1746	BPSL1747	gene	gene	Conserved_hypothetical_proteins	Conserved_hypothetical_proteins
validation-only	Chr1	Chr1	cis	BPSL1757	BPSL1758	gene	gene	Cofactor/carriers_biosynthesis	Cofactor/carriers_biosynthesis
validation-only	Chr1	Chr1	cis	BPSL1817	BPSL1818	gene	gene	Cell_envelope	Cell_envelope
validation-only	Chr1	Chr1	cis	BPSL1836	BPSL1837	gene	gene	Central/Intermediary_metabolism	Transport_/_Binding_proteins
validation-only	Chr1	Chr1	cis	BPSL1854	BPSL1856	gene	gene	Hypothetical_proteins	Transport_/_Binding_proteins
validation-only	Chr1	Chr1	cis	BPSL1891	BPSL1892	gene	gene	Cell_envelope	Cell_envelope
validation-only	Chr1	Chr1	cis	BPSL1952	BPSL1953	gene	gene	Putative_assignment	Conserved_hypothetical_proteins
validation-only	Chr1	Chr1	cis	BPSL1957	BPSL1961	gene	gene	Cell_envelope	Energy_metabolism_-_carbon
validation-only	Chr1	Chr1	cis	BPSL1958	BPSL1959	gene	gene	Hypothetical_proteins	Putative_assignment
validation-only	Chr1	Chr1	cis	BPSL1960	BPSL1961	gene	gene	Central/Intermediary_metabolism	Energy_metabolism_-_carbon
validation-only	Chr1	Chr1	cis	BPSL1970	BPSL1971	gene	gene	Putative_assignment	Regulators_families
validation-only	Chr1	Chr1	cis	BPSL1996	BPSL1997	gene	gene	Small_molecules_degradation	Conserved_hypothetical_proteins
validation-only	Chr1	Chr1	cis	BPSL1999	BPSL2000	gene	gene	Transport_/_Binding_proteins	Transport_/_Binding_proteins
validation-only	Chr1	Chr1	cis	BPSL2000	BPSL2001	gene	gene	Transport_/_Binding_proteins	Putative_assignment
validation-only	Chr1	Chr1	cis	BPSL2042	BPSL2043	gene	gene	Hypothetical_proteins	Cell_envelope
validation-only	Chr1	Chr1	cis	BPSL2045	BPSL2046	gene	gene	Cell_envelope	Conserved_hypothetical_proteins
validation-only	Chr1	Chr1	cis	BPSL2048	BPSL2049	gene	gene	Cell_envelope	Conserved_hypothetical_proteins
validation-only	Chr1	Chr1	cis	BPSL2049	BPSL2050	gene	gene	Conserved_hypothetical_proteins	Conserved_hypothetical_proteins
validation-only	Chr1	Chr1	cis	BPSL2055	BPSL2056	gene	gene	Conserved_hypothetical_proteins	Putative_assignment
validation-only	Chr1	Chr1	cis	BPSL2056	BPSL2057	gene	gene	Putative_assignment	Cell_envelope
validation-only	Chr1	Chr1	cis	BPSL2057	BPSL2058	gene	gene	Cell_envelope	Conserved_hypothetical_proteins
validation-only	Chr1	Chr1	cis	BPSL2069	BPNC10140R	gene	ncRNA	Regulators_families	-
validation-only	Chr1	Chr1	cis	BPSL2083	BPSL2084A	gene	gene	Regulators_families	Laterally_acquired_elements
validation-only	Chr1	Chr1	cis	BPSL2114	BPSL2116	gene	gene	Cell_envelope	Small_molecules_degradation
validation-only	Chr1	Chr1	cis	BPSL2142	BPNC10145R	gene	ncRNA	Cell_envelope	-
validation-only	Chr1	Chr1	cis	BPSL2142	BPSL2143	gene	gene	Cell_envelope	Two_component_systems
validation-only	Chr1	Chr1	cis	BPSL2144	BPSL2145	gene	gene	Ribosome_constituents	Macromolecule_degradation
validation-only	Chr1	Chr1	cis	BPSL2171	BPSL2172	gene	gene	Amino_acid_biosynthesis	Putative_assignment
validation-only	Chr1	Chr1	cis	BPSL2177	BPSL2178	gene	gene	Hypothetical_proteins	Macromolecule_biosynthesis/modification
validation-only	Chr1	Chr1	cis	BPSL2179	BPSL2180	gene	gene	Cell_envelope	Cell_envelope
validation-only	Chr1	Chr1	cis	BPSL2184	BPSL2185	gene	gene	Ribosome_constituents	Putative_assignment
validation-only	Chr1	Chr1	cis	BPSL2222	BPSL2223	gene	gene	Putative_assignment	Putative_assignment
validation-only	Chr1	Chr1	cis	BPSL2238	BPNC10150R	gene	ncRNA	Conserved_hypothetical_proteins	-
validation-only	Chr1	Chr1	cis	BPSL2271	BPSL2272	gene	gene	Macromolecule_biosynthesis/modification	Nucleotide_biosynthesis
validation-only	Chr1	Chr1	cis	BPSL2282	BPNC10152F	gene	ncRNA	Cell_envelope	-
validation-only	Chr1	Chr1	cis	BPSL2293	BPSL2294	gene	gene	Putative_assignment	Conserved_hypothetical_proteins
validation-only	Chr1	Chr1	cis	BPSL2313	BPSL2314	gene	gene	Two_component_systems	Two_component_systems
validation-only	Chr1	Chr1	cis	BPSL2357	BPSL2358	gene	gene	Conserved_hypothetical_proteins	Putative_assignment
validation-only	Chr1	Chr1	cis	BPSL2381	BPSL2382	gene	gene	Energy_metabolism_-_carbon	Putative_assignment
validation-only	Chr1	Chr1	cis	BPSL2443	BPSL2444	gene	gene	Fatty_acid_biosynthesis	Ribosome_constituents
validation-only	Chr1	Chr1	cis	BPSL2453	BPSL2454	gene	gene	Cofactor/carriers_biosynthesis	Cofactor/carriers_biosynthesis
validation-only	Chr1	Chr1	cis	BPSL2504	BPSL2505	gene	gene	Putative_assignment	Putative_assignment
validation-only	Chr1	Chr1	cis	BPSL2548	BPSL2549	gene	gene	Hypothetical_proteins	Hypothetical_proteins
validation-only	Chr1	Chr1	cis	BPSL2552	BPSL2553	gene	gene	Cell_envelope	Adaptation
validation-only	Chr1	Chr1	cis	BPSL2599	BPSL2600	gene	gene	Hypothetical_proteins	Macromolecule_biosynthesis/modification
validation-only	Chr1	Chr1	cis	BPSL2606	BPSL2607	gene	gene	Conserved_hypothetical_proteins	Cell_envelope
validation-only	Chr1	Chr1	cis	BPSL2616	BPSL2617	gene	gene	Transport_/_Binding_proteins	Transport_/_Binding_proteins
validation-only	Chr1	Chr1	cis	BPSL2617	BPSL2618	gene	gene	Transport_/_Binding_proteins	Small_molecules_degradation
validation-only	Chr1	Chr1	cis	BPSL2618	BPSL2619	gene	gene	Small_molecules_degradation	Hypothetical_proteins
validation-only	Chr1	Chr1	cis	BPSL2645	BPSL2646	gene	gene	Conserved_hypothetical_proteins	Cofactor/carriers_biosynthesis
validation-only	Chr1	Chr1	cis	BPSL2662	BPSL2663	gene	gene	Protection_responses	Macromolecule_biosynthesis/modification
validation-only	Chr1	Chr1	cis	BPSL2674	BPSL2675	gene	gene	Macromolecule_biosynthesis/modification	Macromolecule_biosynthesis/modification
validation-only	Chr1	Chr1	cis	BPSL2676	BPSL2677	gene	gene	Macromolecule_biosynthesis/modification	Macromolecule_biosynthesis/modification
validation-only	Chr1	Chr1	cis	BPSL2680	BPSL2681	gene	gene	Macromolecule_biosynthesis/modification	Transport_/_Binding_proteins
validation-only	Chr1	Chr1	cis	BPSL2683	BPSL2684	gene	gene	Macromolecule_biosynthesis/modification	Macromolecule_biosynthesis/modification
validation-only	Chr1	Chr1	cis	BPSL2702	BPNC10185R	gene	ncRNA	Cell_envelope	-
validation-only	Chr1	Chr1	cis	BPSL2722	BPSL2723	gene	gene	Transport_/_Binding_proteins	Transport_/_Binding_proteins
validation-only	Chr1	Chr1	cis	BPSL2724	BPNC10188R	gene	ncRNA	Transport_/_Binding_proteins	-
validation-only	Chr1	Chr1	cis	BPSL2755	BPSL2756	gene	gene	Cell_envelope	Cell_envelope
validation-only	Chr1	Chr1	cis	BPSL2767	BPSL2768	gene	gene	Other_regulators	Hypothetical_proteins
validation-only	Chr1	Chr1	cis	BPSL2788	BPSL2789	gene	gene	Cell_envelope	Cell_envelope
validation-only	Chr1	Chr1	cis	BPSL2807	BPSL2808	gene	gene	Cell_envelope	Cell_envelope
validation-only	Chr1	Chr1	cis	BPSL2854	BPSL2855	gene	gene	Central/Intermediary_metabolism	Central/Intermediary_metabolism
validation-only	Chr1	Chr1	cis	BPSL2867	BPSL2868	gene	gene	Macromolecule_biosynthesis/modification	Nucleotide_biosynthesis
validation-only	Chr1	Chr1	cis	BPSL2937	BPSL2938	gene	gene	Cell_envelope	Macromolecule_biosynthesis/modification
validation-only	Chr1	Chr1	cis	BPSL2938	BPSL2939	gene	gene	Macromolecule_biosynthesis/modification	Transport_/_Binding_proteins
validation-only	Chr1	Chr1	cis	BPSL2965	BPSL2966	gene	gene	Small_molecules_degradation	Transport_/_Binding_proteins
validation-only	Chr1	Chr1	cis	BPSL2967	BPSL2968	gene	gene	Transport_/_Binding_proteins	Transport_/_Binding_proteins
validation-only	Chr1	Chr1	cis	BPSL2970	BPSL2971	gene	gene	Small_molecules_degradation	Small_molecules_degradation
validation-only	Chr1	Chr1	cis	BPSL2986	BPSL2987	gene	gene	Cell_envelope	Protection_responses
validation-only	Chr1	Chr1	cis	BPSL3007	BPSL3008	gene	gene	Cell_envelope	Cell_envelope
validation-only	Chr1	Chr1	cis	BPSL3008	BPSL3009	gene	gene	Cell_envelope	Cell_envelope
validation-only	Chr1	Chr1	cis	BPSL3032	BPSL3033	gene	gene	Cell_division	Ribosome_constituents
validation-only	Chr1	Chr1	cis	BPSL3036	BPSL3037	gene	gene	Cell_envelope	Small_molecules_degradation
validation-only	Chr1	Chr1	cis	BPSL3040	BPSL3041	gene	gene	Small_molecules_degradation	Small_molecules_degradation
validation-only	Chr1	Chr1	cis	BPSL3064	BPSL3065	gene	gene	Hypothetical_proteins	Transport_/_Binding_proteins
validation-only	Chr1	Chr1	cis	BPSL3081	BPSL3082	gene	gene	Putative_assignment	Cell_envelope
validation-only	Chr1	Chr1	cis	BPSL3107	BPSL3108	gene	gene	Transport_/_Binding_proteins	Cell_envelope
validation-only	Chr1	Chr1	cis	BPSL3135	BPSL3136	gene	gene	Amino_acid_biosynthesis	Cell_envelope
validation-only	Chr1	Chr1	cis	BPSL3172	BPSL3173	gene	gene	Cell_envelope	Conserved_hypothetical_proteins
validation-only	Chr1	Chr1	cis	BPSL3229	BPNC10212R	gene	ncRNA	Cell_envelope	-
validation-only	Chr1	Chr1	cis	BPSL3230	BPSL3232	gene	gene	Small_molecules_degradation	Small_molecules_degradation
validation-only	Chr1	Chr1	cis	BPSL3241	BPNC10201F	gene	ncRNA	Energy_metabolism_-_carbon	-
validation-only	Chr1	Chr1	cis	BPSL3253	BPSL3254A	gene	gene	Putative_assignment	Cell_envelope
validation-only	Chr1	Chr1	cis	BPSL3273	BPSL3274	gene	gene	Central/Intermediary_metabolism	Conserved_hypothetical_proteins
validation-only	Chr1	Chr1	cis	BPSL3279	BPSL3280	gene	gene	Regulators_families	Transport_/_Binding_proteins
validation-only	Chr1	Chr1	cis	BPSL3293	BPSL3294	gene	gene	Chemotaxis_and_mobility	Chemotaxis_and_mobility
validation-only	Chr1	Chr1	cis	BPSL3374	BPSL3375	gene	gene	Cell_envelope	Cell_envelope
validation-only	Chr1	Chr1	cis	BPSL3374	BPSL3376	gene	gene	Cell_envelope	Cell_envelope
validation-only	Chr1	Chr1	cis	BPSL3394	BPSL3395	gene	gene	Fatty_acid_biosynthesis	Transport_/_Binding_proteins
validation-only	Chr1	Chr1	cis	BPSL3407	BPSL3408	gene	gene	Macromolecule_biosynthesis/modification	Macromolecule_biosynthesis/modification
validation-only	Chr1	Chr1	cis	BPSL3413	BPSL3414	gene	gene	Hypothetical_proteins	Transport_/_Binding_proteins
validation-only	Chr1	Chr1	trans	BPNC10097F	BPSL1661	ncRNA	gene	-	Cell_envelope
validation-only	Chr1	Chr1	trans	BPNC10181F	BPSL2899	ncRNA	gene	-	Macromolecule_biosynthesis/modification
validation-only	Chr1	Chr1	trans	BPSL0277	BPSL1487	gene	gene	Chemotaxis_and_mobility	Regulators_families
validation-only	Chr1	Chr1	trans	BPSL0323	BPSL2439	gene	gene	Chemotaxis_and_mobility	Fatty_acid_biosynthesis
validation-only	Chr1	Chr1	trans	BPSL0427	BPSL1661	gene	gene	Transport_/_Binding_proteins	Cell_envelope
validation-only	Chr1	Chr1	trans	BPSL0718	BPSL1661	gene	gene	Putative_assignment	Cell_envelope
validation-only	Chr1	Chr1	trans	BPSL0783	BPSL1661	gene	gene	Cell_envelope	Cell_envelope
validation-only	Chr1	Chr1	trans	BPSL0890	BPSL1661	gene	gene	Putative_assignment	Cell_envelope
validation-only	Chr1	Chr1	trans	BPSL0983	BPSL1661	gene	gene	Transport_/_Binding_proteins	Cell_envelope
validation-only	Chr1	Chr1	trans	BPSL1011	BPSL1661	gene	gene	Putative_assignment	Cell_envelope
validation-only	Chr1	Chr1	trans	BPSL1018	BPSL1851	gene	gene	Transport_/_Binding_proteins	Transport_/_Binding_proteins
validation-only	Chr1	Chr1	trans	BPSL1184	BPSL2561	gene	gene	Transport_/_Binding_proteins	Central/Intermediary_metabolism
validation-only	Chr1	Chr1	trans	BPSL1242	BPSL1661	gene	gene	Putative_assignment	Cell_envelope
validation-only	Chr1	Chr1	trans	BPSL1242	BPSL1851	gene	gene	Putative_assignment	Transport_/_Binding_proteins
validation-only	Chr1	Chr1	trans	BPSL1242	BPSL2472	gene	gene	Putative_assignment	Cell_envelope
validation-only	Chr1	Chr1	trans	BPSL1242	BPSL2561	gene	gene	Putative_assignment	Central/Intermediary_metabolism
validation-only	Chr1	Chr1	trans	BPSL1264	BPSL1661	gene	gene	Cell_envelope	Cell_envelope
validation-only	Chr1	Chr1	trans	BPSL1312	BPSL1661	gene	gene	Central/Intermediary_metabolism	Cell_envelope
validation-only	Chr1	Chr1	trans	BPSL1347	BPSL1661	gene	gene	Hypothetical_proteins	Cell_envelope
validation-only	Chr1	Chr1	trans	BPSL1412	BPSL1661	gene	gene	Transport_/_Binding_proteins	Cell_envelope
validation-only	Chr1	Chr1	trans	BPSL1418	BPSL1661	gene	gene	Cell_envelope	Cell_envelope
validation-only	Chr1	Chr1	trans	BPSL1539	BPSL2885	gene	gene	Small_molecules_degradation	Energy_metabolism_-_carbon
validation-only	Chr1	Chr1	trans	BPSL1540	BPSL3067	gene	gene	Small_molecules_degradation	Transport_/_Binding_proteins
validation-only	Chr1	Chr1	trans	BPSL1571	BPSL2448	gene	gene	Cell_envelope	Cell_envelope
validation-only	Chr1	Chr1	trans	BPSL1658	BPSL1661	gene	gene	Laterally_acquired_elements	Cell_envelope
validation-only	Chr1	Chr1	trans	BPSL1661	BPSL1778	gene	gene	Cell_envelope	Secondary_metabolism
validation-only	Chr1	Chr1	trans	BPSL1661	BPSL2466	gene	gene	Cell_envelope	Cell_envelope
validation-only	Chr1	Chr1	trans	BPSL1661	BPSL2498	gene	gene	Cell_envelope	Putative_assignment
validation-only	Chr1	Chr1	trans	BPSL1661	BPSL2561	gene	gene	Cell_envelope	Central/Intermediary_metabolism
validation-only	Chr1	Chr1	trans	BPSL1661	BPSL2764	gene	gene	Cell_envelope	Transport_/_Binding_proteins
validation-only	Chr1	Chr1	trans	BPSL1661	BPSL2885	gene	gene	Cell_envelope	Energy_metabolism_-_carbon
validation-only	Chr1	Chr1	trans	BPSL1851	BPNC10181F	gene	ncRNA	Transport_/_Binding_proteins	-
validation-only	Chr1	Chr1	trans	BPSL2080	BPSL2561	gene	gene	Macromolecule_degradation	Central/Intermediary_metabolism
validation-only	Chr1	Chr2	trans	BPNC10071F	BPSS1728	ncRNA	gene	-	Putative_assignment
validation-only	Chr1	Chr2	trans	BPNC10097F	BPSS1499	ncRNA	gene	-	Transport_/_Binding_proteins
validation-only	Chr1	Chr2	trans	BPSL0120	BPSS2240	gene	gene	Cell_envelope	Hypothetical_proteins
validation-only	Chr1	Chr2	trans	BPSL0183	BPSS1375	gene	gene	Cell_envelope	Cell_envelope
validation-only	Chr1	Chr2	trans	BPSL0220	BPSS1160	gene	gene	Conserved_hypothetical_proteins	Two_component_systems
validation-only	Chr1	Chr2	trans	BPSL0384	BPSS0302	gene	gene	Conserved_hypothetical_proteins	Fatty_acid_biosynthesis
validation-only	Chr1	Chr2	trans	BPSL0620	BPSS0846	gene	gene	Putative_assignment	Conserved_hypothetical_proteins
validation-only	Chr1	Chr2	trans	BPSL1006	BPSS0603	gene	gene	Amino_acid_biosynthesis	Hypothetical_proteins
validation-only	Chr1	Chr2	trans	BPSL1006	BPSS1406	gene	gene	Amino_acid_biosynthesis	Hypothetical_proteins
validation-only	Chr1	Chr2	trans	BPSL1181	BPSS1375	gene	gene	Macromolecule_biosynthesis/modification	Cell_envelope
validation-only	Chr1	Chr2	trans	BPSL1184	BPSS1375	gene	gene	Transport_/_Binding_proteins	Cell_envelope
validation-only	Chr1	Chr2	trans	BPSL1242	BPSS0200	gene	gene	Putative_assignment	Conserved_hypothetical_proteins
validation-only	Chr1	Chr2	trans	BPSL1242	BPSS1921	gene	gene	Putative_assignment	Hypothetical_proteins
validation-only	Chr1	Chr2	trans	BPSL1304A	BPSS1499	gene	gene	Cell_envelope	Transport_/_Binding_proteins
validation-only	Chr1	Chr2	trans	BPSL1304B	BPSS2004	gene	gene	Hypothetical_proteins	Laterally_acquired_elements
validation-only	Chr1	Chr2	trans	BPSL1312	BPSS1499	gene	gene	Central/Intermediary_metabolism	Transport_/_Binding_proteins
validation-only	Chr1	Chr2	trans	BPSL1347	BPSS2208	gene	gene	Hypothetical_proteins	Hypothetical_proteins
validation-only	Chr1	Chr2	trans	BPSL1418	BPSS1405	gene	gene	Cell_envelope	Protection_responses
validation-only	Chr1	Chr2	trans	BPSL1540	BPSS0610	gene	gene	Small_molecules_degradation	Putative_assignment
validation-only	Chr1	Chr2	trans	BPSL1658	BPSS1407	gene	gene	Laterally_acquired_elements	Protection_responses
validation-only	Chr1	Chr2	trans	BPSL1661	BPSS0199	gene	gene	Cell_envelope	Regulators_families
validation-only	Chr1	Chr2	trans	BPSL1661	BPSS0469	gene	gene	Cell_envelope	Amino_acid_biosynthesis
validation-only	Chr1	Chr2	trans	BPSL1661	BPSS0586	gene	gene	Cell_envelope	Secondary_metabolism
validation-only	Chr1	Chr2	trans	BPSL1661	BPSS0847	gene	gene	Cell_envelope	Conserved_hypothetical_proteins
validation-only	Chr1	Chr2	trans	BPSL1661	BPSS1160	gene	gene	Cell_envelope	Two_component_systems
validation-only	Chr1	Chr2	trans	BPSL1661	BPSS1509	gene	gene	Cell_envelope	Transport_/_Binding_proteins
validation-only	Chr1	Chr2	trans	BPSL1851	BPSS1341	gene	gene	Transport_/_Binding_proteins	Central/Intermediary_metabolism
validation-only	Chr1	Chr2	trans	BPSL1961	BPSS0167	gene	gene	Energy_metabolism_-_carbon	Transport_/_Binding_proteins
validation-only	Chr1	Chr2	trans	BPSL2076	BPSS1160	gene	gene	Macromolecule_biosynthesis/modification	Two_component_systems
validation-only	Chr1	Chr2	trans	BPSL2240	BPSS0041	gene	gene	Macromolecule_biosynthesis/modification	Regulators_families
validation-only	Chr1	Chr2	trans	BPSL2439	BPSS0481	gene	gene	Fatty_acid_biosynthesis	Central/Intermediary_metabolism
validation-only	Chr1	Chr2	trans	BPSL2561	BPSS0593	gene	gene	Central/Intermediary_metabolism	Cell_envelope
validation-only	Chr1	Chr2	trans	BPSL2561	BPSS0594	gene	gene	Central/Intermediary_metabolism	Cell_envelope
validation-only	Chr1	Chr2	trans	BPSL2561	BPSS2242	gene	gene	Central/Intermediary_metabolism	Conserved_hypothetical_proteins
validation-only	Chr1	Chr2	trans	BPSL2599	BPSS0603	gene	gene	Hypothetical_proteins	Hypothetical_proteins
validation-only	Chr1	Chr2	trans	BPSL2627	BPSS0341	gene	gene	Cofactor/carriers_biosynthesis	Amino_acid_biosynthesis
validation-only	Chr1	Chr2	trans	BPSL2663	BPSS0199	gene	gene	Macromolecule_biosynthesis/modification	Regulators_families
validation-only	Chr1	Chr2	trans	BPSL2885	BPSS0204	gene	gene	Energy_metabolism_-_carbon	Chemotaxis_and_mobility
validation-only	Chr1	Chr2	trans	BPSL2885	BPSS1728	gene	gene	Energy_metabolism_-_carbon	Putative_assignment
validation-only	Chr1	Chr2	trans	BPSL2885	BPSS1939	gene	gene	Energy_metabolism_-_carbon	Cell_envelope
validation-only	Chr1	Chr2	trans	BPSL2885	BPSS2269	gene	gene	Energy_metabolism_-_carbon	Other_regulators
validation-only	Chr1	Chr2	trans	BPSL2899	BPSS1921	gene	gene	Macromolecule_biosynthesis/modification	Hypothetical_proteins
validation-only	Chr1	Chr2	trans	BPSL3023	BPSS0341	gene	gene	Cell_envelope	Amino_acid_biosynthesis
validation-only	Chr1	Chr2	trans	BPSL3023	BPSS1499	gene	gene	Cell_envelope	Transport_/_Binding_proteins
validation-only	Chr2	Chr2	cis	BPNC20012R	BPSS0083	ncRNA	gene	-	Cell_envelope
validation-only	Chr2	Chr2	cis	BPNC20036R	BPSS0394	ncRNA	gene	-	Conserved_hypothetical_proteins
validation-only	Chr2	Chr2	cis	BPNC20057R	BPSS0731	ncRNA	gene	-	Putative_assignment
validation-only	Chr2	Chr2	cis	BPNC20061F	BPSS0664	ncRNA	gene	-	Two_component_systems
validation-only	Chr2	Chr2	cis	BPNC20063F	BPNC20050R	ncRNA	ncRNA	-	-
validation-only	Chr2	Chr2	cis	BPNC20063F	BPSS0664	ncRNA	gene	-	Two_component_systems
validation-only	Chr2	Chr2	cis	BPNC20063R	BPNC20078F	ncRNA	ncRNA	-	-
validation-only	Chr2	Chr2	cis	BPNC20086R	BPSS1038	ncRNA	gene	-	Cell_envelope
validation-only	Chr2	Chr2	cis	BPNC20120F	BPSS1335	ncRNA	gene	-	Conserved_hypothetical_proteins
validation-only	Chr2	Chr2	cis	BPNC20135R	BPSS1747	ncRNA	gene	-	Conserved_hypothetical_proteins
validation-only	Chr2	Chr2	cis	BPNC20149R	BPNC20150R	ncRNA	ncRNA	-	-
validation-only	Chr2	Chr2	cis	BPNC20150R	BPSS1924	ncRNA	gene	-	Conserved_hypothetical_proteins
validation-only	Chr2	Chr2	cis	BPNC20168F	BPNC20169F	ncRNA	ncRNA	-	-
validation-only	Chr2	Chr2	cis	BPNC20190F	BPSS2348	ncRNA	gene	-	Protection_responses
validation-only	Chr2	Chr2	cis	BPSS0005	BPSS0006	gene	gene	Small_molecules_degradation	Small_molecules_degradation
validation-only	Chr2	Chr2	cis	BPSS0009	BPSS0010	gene	gene	Conserved_hypothetical_proteins	Hypothetical_proteins
validation-only	Chr2	Chr2	cis	BPSS0027	BPSS0028	gene	gene	Hypothetical_proteins	Hypothetical_proteins
validation-only	Chr2	Chr2	cis	BPSS0053	BPSS0054	gene	gene	Protection_responses	Protection_responses
validation-only	Chr2	Chr2	cis	BPSS0075	BPSS0076	gene	gene	Cell_envelope	Cell_envelope
validation-only	Chr2	Chr2	cis	BPSS0075	BPSS0077A	gene	gene	Cell_envelope	Other_regulators
validation-only	Chr2	Chr2	cis	BPSS0089	BPSS0090	gene	gene	Cell_envelope	Cell_envelope
validation-only	Chr2	Chr2	cis	BPSS0128	BPSS0129	gene	gene	Energy_metabolism_-_carbon	Other_regulators
validation-only	Chr2	Chr2	cis	BPSS0140	BPSS0141	gene	gene	Transport_/_Binding_proteins	Transport_/_Binding_proteins
validation-only	Chr2	Chr2	cis	BPSS0157	BPSS0158	gene	gene	Hypothetical_proteins	Cell_envelope
validation-only	Chr2	Chr2	cis	BPSS0179	BPSS0180	gene	gene	Transport_/_Binding_proteins	Transport_/_Binding_proteins
validation-only	Chr2	Chr2	cis	BPSS0186	BPSS0187	gene	gene	Cell_envelope	Regulators_families
validation-only	Chr2	Chr2	cis	BPSS0187	BPNC20020R	gene	ncRNA	Regulators_families	-
validation-only	Chr2	Chr2	cis	BPSS0188	BPSS0189	gene	gene	Putative_assignment	Regulators_families
validation-only	Chr2	Chr2	cis	BPSS0204	BPSS0205	gene	gene	Chemotaxis_and_mobility	Other_regulators
validation-only	Chr2	Chr2	cis	BPSS0211	BPSS0212	gene	gene	Conserved_hypothetical_proteins	Conserved_hypothetical_proteins
validation-only	Chr2	Chr2	cis	BPSS0213	BPSS0214	gene	gene	Conserved_hypothetical_proteins	Cofactor/carriers_biosynthesis
validation-only	Chr2	Chr2	cis	BPSS0218	BPSS0219	gene	gene	Putative_assignment	Cell_envelope
validation-only	Chr2	Chr2	cis	BPSS0222	BPSS0223	gene	gene	Putative_assignment	Hypothetical_proteins
validation-only	Chr2	Chr2	cis	BPSS0229	BPSS0232	gene	gene	Cell_envelope	Putative_assignment
validation-only	Chr2	Chr2	cis	BPSS0254	BPSS0255	gene	gene	Central/Intermediary_metabolism	Transport_/_Binding_proteins
validation-only	Chr2	Chr2	cis	BPSS0285A	BPSS0286	gene	gene	Cell_envelope	Cell_envelope
validation-only	Chr2	Chr2	cis	BPSS0285	BPSS0286	gene	gene	Central/Intermediary_metabolism	Cell_envelope
validation-only	Chr2	Chr2	cis	BPSS0297	BPSS0302	gene	gene	Putative_assignment	Fatty_acid_biosynthesis
validation-only	Chr2	Chr2	cis	BPSS0307	BPSS0308	gene	gene	Fatty_acid_biosynthesis	Secondary_metabolism
validation-only	Chr2	Chr2	cis	BPSS0325	BPSS0326	gene	gene	Cell_envelope	Transport_/_Binding_proteins
validation-only	Chr2	Chr2	cis	BPSS0360	BPSS0361	gene	gene	Cell_envelope	Conserved_hypothetical_proteins
validation-only	Chr2	Chr2	cis	BPSS0361	BPSS0362	gene	gene	Conserved_hypothetical_proteins	Conserved_hypothetical_proteins
validation-only	Chr2	Chr2	cis	BPSS0403	BPSS0404	gene	gene	Cell_envelope	Cofactor/carriers_biosynthesis
validation-only	Chr2	Chr2	cis	BPSS0419	BPSS0420	gene	gene	Macromolecule_biosynthesis/modification	Macromolecule_biosynthesis/modification
validation-only	Chr2	Chr2	cis	BPSS0424	BPSS0427	gene	gene	Cell_envelope	Macromolecule_biosynthesis/modification
validation-only	Chr2	Chr2	cis	BPSS0426	BPSS0428	gene	gene	Macromolecule_biosynthesis/modification	Macromolecule_biosynthesis/modification
validation-only	Chr2	Chr2	cis	BPSS0427	BPSS0428	gene	gene	Macromolecule_biosynthesis/modification	Macromolecule_biosynthesis/modification
validation-only	Chr2	Chr2	cis	BPSS0428	BPSS0429	gene	gene	Macromolecule_biosynthesis/modification	Cell_envelope
validation-only	Chr2	Chr2	cis	BPSS0430	BPSS0431	gene	gene	Putative_assignment	Regulators_families
validation-only	Chr2	Chr2	cis	BPSS0442	BPSS0443	gene	gene	Hypothetical_proteins	Conserved_hypothetical_proteins
validation-only	Chr2	Chr2	cis	BPSS0451	BPNC20037F	gene	ncRNA	Cell_envelope	-
validation-only	Chr2	Chr2	cis	BPSS0460	BPSS0461	gene	gene	Chemotaxis_and_mobility	Putative_assignment
validation-only	Chr2	Chr2	cis	BPSS0461	BPSS0462	gene	gene	Putative_assignment	Putative_assignment
validation-only	Chr2	Chr2	cis	BPSS0461	BPSS0463	gene	gene	Putative_assignment	Cell_envelope
validation-only	Chr2	Chr2	cis	BPSS0474	BPSS0476	gene	gene	Central/Intermediary_metabolism	Chaperones
validation-only	Chr2	Chr2	cis	BPSS0480	BPNC20038F	gene	ncRNA	Hypothetical_proteins	-
validation-only	Chr2	Chr2	cis	BPSS0495	BPNC20041F	gene	ncRNA	Putative_assignment	-
validation-only	Chr2	Chr2	cis	BPSS0511	BPSS0512	gene	gene	Cell_envelope	Hypothetical_proteins
validation-only	Chr2	Chr2	cis	BPSS0578	BPSS0579	gene	gene	Transport_/_Binding_proteins	Transport_/_Binding_proteins
validation-only	Chr2	Chr2	cis	BPSS0583	BPSS0584	gene	gene	Secondary_metabolism	Secondary_metabolism
validation-only	Chr2	Chr2	cis	BPSS0589	BPSS0590	gene	gene	Transport_/_Binding_proteins	Transport_/_Binding_proteins
validation-only	Chr2	Chr2	cis	BPSS0593	BPSS0594	gene	gene	Cell_envelope	Cell_envelope
validation-only	Chr2	Chr2	cis	BPSS0595	BPNC20044F	gene	ncRNA	Putative_assignment	-
validation-only	Chr2	Chr2	cis	BPSS0605	BPSS0606	gene	gene	Cell_envelope	Regulators_families
validation-only	Chr2	Chr2	cis	BPSS0608	BPSS0609	gene	gene	Amino_acid_biosynthesis	Amino_acid_biosynthesis
validation-only	Chr2	Chr2	cis	BPSS0610	BPSS0612	gene	gene	Putative_assignment	Conserved_hypothetical_proteins
validation-only	Chr2	Chr2	cis	BPSS0628	BPSS0629	gene	gene	Central/Intermediary_metabolism	Cell_envelope
validation-only	Chr2	Chr2	cis	BPSS0650	BPSS0651	gene	gene	Macromolecule_degradation	Conserved_hypothetical_proteins
validation-only	Chr2	Chr2	cis	BPSS0655	BPSS0658	gene	gene	Conserved_hypothetical_proteins	Cell_envelope
validation-only	Chr2	Chr2	cis	BPSS0664a	BPNC20050R	gene	ncRNA	Two_component_systems	-
validation-only	Chr2	Chr2	cis	BPSS0664a	BPNC20063F	gene	ncRNA	Two_component_systems	-
validation-only	Chr2	Chr2	cis	BPSS0666	BPSS0667	gene	gene	Cell_envelope	Putative_assignment
validation-only	Chr2	Chr2	cis	BPSS0689	BPSS0690	gene	gene	Cell_envelope	Conserved_hypothetical_proteins
validation-only	Chr2	Chr2	cis	BPSS0692	BPSS0693	gene	gene	Small_molecules_degradation	Small_molecules_degradation
validation-only	Chr2	Chr2	cis	BPSS0726	BPSS0727	gene	gene	Regulators_families	Conserved_hypothetical_proteins
validation-only	Chr2	Chr2	cis	BPSS0754	BPSS0755	gene	gene	Cell_envelope	Regulators_families
validation-only	Chr2	Chr2	cis	BPSS0762	BPSS0763	gene	gene	Transport_/_Binding_proteins	Conserved_hypothetical_proteins
validation-only	Chr2	Chr2	cis	BPSS0811	BPSS0812A	gene	gene	Hypothetical_proteins	Cell_envelope
validation-only	Chr2	Chr2	cis	BPSS0846	BPSS0847	gene	gene	Conserved_hypothetical_proteins	Conserved_hypothetical_proteins
validation-only	Chr2	Chr2	cis	BPSS0851	BPNC20074R	gene	ncRNA	Small_molecules_degradation	-
validation-only	Chr2	Chr2	cis	BPSS0855	BPSS0856	gene	gene	Conserved_hypothetical_proteins	Conserved_hypothetical_proteins
validation-only	Chr2	Chr2	cis	BPSS0887	BPSS0888	gene	gene	Regulators_families	Putative_assignment
validation-only	Chr2	Chr2	cis	BPSS0923	BPSS0924	gene	gene	Putative_assignment	Cell_envelope
validation-only	Chr2	Chr2	cis	BPSS0940	BPSS0941	gene	gene	Putative_assignment	Cell_envelope
validation-only	Chr2	Chr2	cis	BPSS0962	BPSS0963	gene	gene	Macromolecule_degradation	Hypothetical_proteins
validation-only	Chr2	Chr2	cis	BPSS0979	BPSS0980	gene	gene	Cell_envelope	Cell_envelope
validation-only	Chr2	Chr2	cis	BPSS0997	BPSS0998	gene	gene	Conserved_hypothetical_proteins	Secondary_metabolism
validation-only	Chr2	Chr2	cis	BPSS1027	BPSS1028	gene	gene	RNA_polymerase_core	Other_regulators
validation-only	Chr2	Chr2	cis	BPSS1093	BPSS1094	gene	gene	Protection_responses	Conserved_hypothetical_proteins
validation-only	Chr2	Chr2	cis	BPSS1098	BPNC20091R	gene	ncRNA	Conserved_hypothetical_proteins	-
validation-only	Chr2	Chr2	cis	BPSS1122	BPSS1123	gene	gene	Conserved_hypothetical_proteins	Hypothetical_proteins
validation-only	Chr2	Chr2	cis	BPSS1128	BPSS1129	gene	gene	Transport_/_Binding_proteins	Cell_envelope
validation-only	Chr2	Chr2	cis	BPSS1145	BPSS1147	gene	gene	Cell_envelope	Energy_metabolism_-_carbon
validation-only	Chr2	Chr2	cis	BPSS1171	BPSS1172	gene	gene	Secondary_metabolism	Secondary_metabolism
validation-only	Chr2	Chr2	cis	BPSS1188	BPSS1190	gene	gene	Secondary_metabolism	Putative_assignment
validation-only	Chr2	Chr2	cis	BPSS1236	BPSS1237	gene	gene	Transport_/_Binding_proteins	Regulators_families
validation-only	Chr2	Chr2	cis	BPSS1267	BPSS1268	gene	gene	Secondary_metabolism	Transport_/_Binding_proteins
validation-only	Chr2	Chr2	cis	BPSS1286a	BPSS1287	gene	gene	Hypothetical_proteins	Cell_envelope
validation-only	Chr2	Chr2	cis	BPSS1287	BPSS1288	gene	gene	Cell_envelope	Cofactor/carriers_biosynthesis
validation-only	Chr2	Chr2	cis	BPSS1305	BPSS1306	gene	gene	Transport_/_Binding_proteins	Transport_/_Binding_proteins
validation-only	Chr2	Chr2	cis	BPSS1313	BPSS1314	gene	gene	Cell_envelope	Hypothetical_proteins
validation-only	Chr2	Chr2	cis	BPSS1326	BPSS1327	gene	gene	Conserved_hypothetical_proteins	Transport_/_Binding_proteins
validation-only	Chr2	Chr2	cis	BPSS1359	BPSS1360	gene	gene	Two_component_systems	Two_component_systems
validation-only	Chr2	Chr2	cis	BPSS1376	BPSS1377	gene	gene	Energy_metabolism_-_carbon	Energy_metabolism_-_carbon
validation-only	Chr2	Chr2	cis	BPSS1386	BPSS1388	gene	gene	Putative_assignment	Cell_envelope
validation-only	Chr2	Chr2	cis	BPSS1391	BPSS1393	gene	gene	Regulators_families	Hypothetical_proteins
validation-only	Chr2	Chr2	cis	BPSS1399	BPSS1400	gene	gene	Hypothetical_proteins	Protection_responses
validation-only	Chr2	Chr2	cis	BPSS1400	BPSS1402	gene	gene	Protection_responses	Conserved_hypothetical_proteins
validation-only	Chr2	Chr2	cis	BPSS1402	BPSS1403	gene	gene	Conserved_hypothetical_proteins	Protection_responses
validation-only	Chr2	Chr2	cis	BPSS1403	BPSS1405	gene	gene	Protection_responses	Protection_responses
validation-only	Chr2	Chr2	cis	BPSS1405	BPSS1406	gene	gene	Protection_responses	Hypothetical_proteins
validation-only	Chr2	Chr2	cis	BPSS1417	BPSS1418	gene	gene	Small_molecules_degradation	Transport_/_Binding_proteins
validation-only	Chr2	Chr2	cis	BPSS1470	BPSS1471	gene	gene	Putative_assignment	Regulators_families
validation-only	Chr2	Chr2	cis	BPSS1475	BPNC20132F	gene	ncRNA	Transport_/_Binding_proteins	-
validation-only	Chr2	Chr2	cis	BPSS1480	BPSS1481	gene	gene	Hypothetical_proteins	Cell_envelope
validation-only	Chr2	Chr2	cis	BPSS1488	BPSS1489	gene	gene	Cell_envelope	Cell_envelope
validation-only	Chr2	Chr2	cis	BPSS1495	BPSS1496	gene	gene	Two_component_systems	Transport_/_Binding_proteins
validation-only	Chr2	Chr2	cis	BPSS1503	BPSS1504	gene	gene	Transport_/_Binding_proteins	Transport_/_Binding_proteins
validation-only	Chr2	Chr2	cis	BPSS1516	BPSS1518	gene	gene	Hypothetical_proteins	Laterally_acquired_elements
validation-only	Chr2	Chr2	cis	BPSS1518	BPNC20121R	gene	ncRNA	Laterally_acquired_elements	-
validation-only	Chr2	Chr2	cis	BPSS1526	BPSS1528	gene	gene	Laterally_acquired_elements	Hypothetical_proteins
validation-only	Chr2	Chr2	cis	BPSS1531	BPSS1532	gene	gene	Laterally_acquired_elements	Laterally_acquired_elements
validation-only	Chr2	Chr2	cis	BPSS1543	BPSS1544	gene	gene	Laterally_acquired_elements	Laterally_acquired_elements
validation-only	Chr2	Chr2	cis	BPSS1550	BPSS1551	gene	gene	Laterally_acquired_elements	Laterally_acquired_elements
validation-only	Chr2	Chr2	cis	BPSS1572	BPSS1573	gene	gene	Transport_/_Binding_proteins	Transport_/_Binding_proteins
validation-only	Chr2	Chr2	cis	BPSS1578a	BPSS1579	gene	gene	Hypothetical_proteins	Hypothetical_proteins
validation-only	Chr2	Chr2	cis	BPSS1602	BPSS1603	gene	gene	Cell_envelope	Cell_envelope
validation-only	Chr2	Chr2	cis	BPSS1614	BPSS1615	gene	gene	Laterally_acquired_elements	Laterally_acquired_elements
validation-only	Chr2	Chr2	cis	BPSS1625	BPSS1626	gene	gene	Laterally_acquired_elements	Laterally_acquired_elements
validation-only	Chr2	Chr2	cis	BPSS1633	BPSS1634	gene	gene	Secondary_metabolism	Secondary_metabolism
validation-only	Chr2	Chr2	cis	BPSS1640	BPSS1641	gene	gene	Regulators_families	Putative_assignment
validation-only	Chr2	Chr2	cis	BPSS1643	BPSS1646	gene	gene	Regulators_families	Two_component_systems
validation-only	Chr2	Chr2	cis	BPSS1650	BPSS1651	gene	gene	Cell_envelope	Cell_envelope
validation-only	Chr2	Chr2	cis	BPSS1705	BPSS1707	gene	gene	Amino_acid_biosynthesis	Amino_acid_biosynthesis
validation-only	Chr2	Chr2	cis	BPSS1706	BPSS1707	gene	gene	Amino_acid_biosynthesis	Amino_acid_biosynthesis
validation-only	Chr2	Chr2	cis	BPSS1727	BPSS1728A	gene	gene	Protection_responses	Laterally_acquired_elements
validation-only	Chr2	Chr2	cis	BPSS1737	BPSS1738	gene	gene	Cell_envelope	Cell_envelope
validation-only	Chr2	Chr2	cis	BPSS1746	BPSS1747	gene	gene	Cell_envelope	Conserved_hypothetical_proteins
validation-only	Chr2	Chr2	cis	BPSS1751	BPSS1752	gene	gene	Two_component_systems	Transport_/_Binding_proteins
validation-only	Chr2	Chr2	cis	BPSS1752	BPSS1755	gene	gene	Transport_/_Binding_proteins	RNA_polymerase_core
validation-only	Chr2	Chr2	cis	BPSS1753	BPSS1754	gene	gene	Hypothetical_proteins	Cell_envelope
validation-only	Chr2	Chr2	cis	BPSS1754	BPNC20144F	gene	ncRNA	Cell_envelope	-
validation-only	Chr2	Chr2	cis	BPSS1787	BPSS1788	gene	gene	Transport_/_Binding_proteins	Transport_/_Binding_proteins
validation-only	Chr2	Chr2	cis	BPSS1802	BPSS1803	gene	gene	Cell_envelope	Regulators_families
validation-only	Chr2	Chr2	cis	BPSS1824	BPSS1826	gene	gene	Regulators_families	Cell_envelope
validation-only	Chr2	Chr2	cis	BPSS1828	BPSS1829	gene	gene	Cell_envelope	Cell_envelope
validation-only	Chr2	Chr2	cis	BPSS1843	BPSS1844	gene	gene	Conserved_hypothetical_proteins	Conserved_hypothetical_proteins
validation-only	Chr2	Chr2	cis	BPSS1855	BPSS1860	gene	gene	Putative_assignment	Cell_envelope
validation-only	Chr2	Chr2	cis	BPSS1862	BPSS1864	gene	gene	Cell_envelope	Regulators_families
validation-only	Chr2	Chr2	cis	BPSS1882	BPSS1883	gene	gene	Putative_assignment	Conserved_hypothetical_proteins
validation-only	Chr2	Chr2	cis	BPSS1892	BPSS1893	gene	gene	Small_molecules_degradation	Small_molecules_degradation
validation-only	Chr2	Chr2	cis	BPSS1895	BPSS1896	gene	gene	Energy_metabolism_-_carbon	Energy_metabolism_-_carbon
validation-only	Chr2	Chr2	cis	BPSS1915	BPNC20147R	gene	ncRNA	Macromolecule_biosynthesis/modification	-
validation-only	Chr2	Chr2	cis	BPSS1915	BPSS1916	gene	gene	Macromolecule_biosynthesis/modification	Central/Intermediary_metabolism
validation-only	Chr2	Chr2	cis	BPSS1942	BPSS1943	gene	gene	Cell_envelope	Hypothetical_proteins
validation-only	Chr2	Chr2	cis	BPSS1976	BPSS1977	gene	gene	Cell_envelope	Cell_envelope
validation-only	Chr2	Chr2	cis	BPSS1982	BPNC20161F	gene	ncRNA	Transport_/_Binding_proteins	-
validation-only	Chr2	Chr2	cis	BPSS1984	BPSS1985	gene	gene	Hypothetical_proteins	Hypothetical_proteins
validation-only	Chr2	Chr2	cis	BPSS1986	BPSS1987	gene	gene	Hypothetical_proteins	Putative_assignment
validation-only	Chr2	Chr2	cis	BPSS1992	BPSS1993	gene	gene	Macromolecule_degradation	Macromolecule_degradation
validation-only	Chr2	Chr2	cis	BPSS2002	BPSS2003	gene	gene	Transport_/_Binding_proteins	Cell_envelope
validation-only	Chr2	Chr2	cis	BPSS2005	BPSS2008	gene	gene	Laterally_acquired_elements	Laterally_acquired_elements
validation-only	Chr2	Chr2	cis	BPSS2010	BPSS2011	gene	gene	Hypothetical_proteins	Cell_envelope
validation-only	Chr2	Chr2	cis	BPSS2017	BPSS2018	gene	gene	Regulators_families	Cell_envelope
validation-only	Chr2	Chr2	cis	BPSS2025	BPSS2026	gene	gene	Putative_assignment	Central/Intermediary_metabolism
validation-only	Chr2	Chr2	cis	BPSS2038	BPSS2039	gene	gene	Secondary_metabolism	Fatty_acid_biosynthesis
validation-only	Chr2	Chr2	cis	BPSS2038	BPSS2040	gene	gene	Secondary_metabolism	Cell_envelope
validation-only	Chr2	Chr2	cis	BPSS2080	BPSS2082	gene	gene	Hypothetical_proteins	Transport_/_Binding_proteins
validation-only	Chr2	Chr2	cis	BPSS2090	BPSS2091	gene	gene	Putative_assignment	Conserved_hypothetical_proteins
validation-only	Chr2	Chr2	cis	BPSS2091	BPSS2092	gene	gene	Conserved_hypothetical_proteins	Hypothetical_proteins
validation-only	Chr2	Chr2	cis	BPSS2096	BPSS2098	gene	gene	Transport_/_Binding_proteins	Transport_/_Binding_proteins
validation-only	Chr2	Chr2	cis	BPSS2101	BPSS2102	gene	gene	Transport_/_Binding_proteins	Other_regulators
validation-only	Chr2	Chr2	cis	BPSS2106	BPNC20159R	gene	ncRNA	Transport_/_Binding_proteins	-
validation-only	Chr2	Chr2	cis	BPSS2112	BPSS2113	gene	gene	Cofactor/carriers_biosynthesis	Hypothetical_proteins
validation-only	Chr2	Chr2	cis	BPSS2122	BPNC20168F	gene	ncRNA	Hypothetical_proteins	-
validation-only	Chr2	Chr2	cis	BPSS2135	BPNC20164R	gene	ncRNA	Cell_envelope	-
validation-only	Chr2	Chr2	cis	BPSS2181	BPSS2182	gene	gene	Conserved_hypothetical_proteins	Cell_envelope
validation-only	Chr2	Chr2	cis	BPSS2196	BPSS2197	gene	gene	Cell_envelope	Cell_envelope
validation-only	Chr2	Chr2	cis	BPSS2242	BPSS2244	gene	gene	Conserved_hypothetical_proteins	Putative_assignment
validation-only	Chr2	Chr2	cis	BPSS2297	BPSS2298	gene	gene	Conserved_hypothetical_proteins	Conserved_hypothetical_proteins
validation-only	Chr2	Chr2	cis	BPSS2317	BPSS2318	gene	gene	Conserved_hypothetical_proteins	Cell_envelope
validation-only	Chr2	Chr2	cis	BPSS2349	BPSS2350	gene	gene	Chromosome_replication	Chromosome_replication
validation-only	Chr2	Chr2	trans	BPSS0041	BPSS1454	gene	gene	Regulators_families	Hypothetical_proteins
validation-only	Chr2	Chr2	trans	BPSS0116	BPSS2283	gene	gene	Transport_/_Binding_proteins	Conserved_hypothetical_proteins
validation-only	Chr2	Chr2	trans	BPSS0199	BPSS0296	gene	gene	Regulators_families	Regulators_families
validation-only	Chr2	Chr2	trans	BPSS0302	BPSS2237	gene	gene	Fatty_acid_biosynthesis	Cell_envelope
validation-only	Chr2	Chr2	trans	BPSS0303	BPSS1160	gene	gene	Amino_acid_biosynthesis	Two_component_systems
validation-only	Chr2	Chr2	trans	BPSS0341	BPSS1160	gene	gene	Amino_acid_biosynthesis	Two_component_systems
validation-only	Chr2	Chr2	trans	BPSS0341	BPSS2004	gene	gene	Amino_acid_biosynthesis	Laterally_acquired_elements
validation-only	Chr2	Chr2	trans	BPSS0593	BPSS0603	gene	gene	Cell_envelope	Hypothetical_proteins
validation-only	Chr2	Chr2	trans	BPSS0603	BPSS0610	gene	gene	Hypothetical_proteins	Putative_assignment
validation-only	Chr2	Chr2	trans	BPSS0603	BPSS1579	gene	gene	Hypothetical_proteins	Hypothetical_proteins
validation-only	Chr2	Chr2	trans	BPSS0632	BPSS1405	gene	gene	Conserved_hypothetical_proteins	Protection_responses
validation-only	Chr2	Chr2	trans	BPSS1042	BPSS1375	gene	gene	Transport_/_Binding_proteins	Cell_envelope
validation-only	Chr2	Chr2	trans	BPSS1160	BPSS1196	gene	gene	Two_component_systems	Other_regulators
validation-only	Chr2	Chr2	trans	BPSS1160	BPSS1405	gene	gene	Two_component_systems	Protection_responses
validation-only	Chr2	Chr2	trans	BPSS1269	BPSS2242	gene	gene	Secondary_metabolism	Conserved_hypothetical_proteins
validation-only	Chr2	Chr2	trans	BPSS1313	BPSS1499	gene	gene	Cell_envelope	Transport_/_Binding_proteins
validation-only	Chr2	Chr2	trans	BPSS1318	BPSS2242	gene	gene	Energy_metabolism_-_carbon	Conserved_hypothetical_proteins
validation-only	Chr2	Chr2	trans	BPSS1394	BPSS1499	gene	gene	Protection_responses	Transport_/_Binding_proteins
validation-only	Chr2	Chr2	trans	BPSS1405	BPSS1499	gene	gene	Protection_responses	Transport_/_Binding_proteins
validation-only	Chr2	Chr2	trans	BPSS1453	BPSS1499	gene	gene	Putative_assignment	Transport_/_Binding_proteins
validation-only	Chr2	Chr2	trans	BPSS1499	BPSS1509	gene	gene	Transport_/_Binding_proteins	Transport_/_Binding_proteins
validation-only	Chr2	Chr2	trans	BPSS1499	BPSS2095	gene	gene	Transport_/_Binding_proteins	Transport_/_Binding_proteins
validation-only	Chr2	Chr2	trans	BPSS1914	BPSS1921	gene	gene	Cell_envelope	Hypothetical_proteins
validation-only	Chr2	Chr2	trans	BPSS1953	BPSS2242	gene	gene	Energy_metabolism_-_carbon	Conserved_hypothetical_proteins
