# Supplementary material for: Co-evolutionary Signals Identify Burkholderia pseudomallei Survival Strategies in a Hostile Environment
Source: Mol Biol Evol. 2021 Oct 18;39(1):msab306. doi: 10.1093/molbev/msab306 (PMC8760936; doi:10.1093/molbev/msab306)
Supplement: msab306_Supplementary_Data [file msab306_supplementary_data.zip › Chewapreecha.TableS4.xlsx]

## Sheet: Gene.paired.with.BPSL1661
pair-proximity	Gene-partner	replication	gene_production	gene_function	gene_expression_in_early_nutrient_deprivation(1h)	gene_expression_in_late_nutrient_deprivation(24h)
cis	BPSL1660	co-detected	putative_outer_membrane_protein	Cell_envelope	1	1
trans	BPSL0220	co-detected	hypothetical_protein	Conserved_hypothetical_proteins	1	1
trans	BPSL0706	co-detected	putative_aerotaxis_sensor_receptor	Chemotaxis_and_mobility	1	0
trans	BPSL0805	co-detected	family_S13_unassigned_peptidase	Cell_envelope	0	0
trans	BPSL1020	co-detected	putative_aldehyde_dehydrogenase	Putative_assignment	1	1
trans	BPSL1322	co-detected	putative_heat_shock_protein	Adaptation	1	1
trans	BPSL1371B	co-detected	Probable_gene_remnant._Similar_to_the_N-terminal_region_of_Bordetella_bronchiseptica_phage-related_integrase_SWALL_Q7WFY2__EMBL_BX640449___424_aa__fasta_scores__E____0.68	Laterally_acquired_elements	1	1
trans	BPSL1574	co-detected	hypothetical_protein	Conserved_hypothetical_proteins	0	0
trans	BPSL2034	co-detected	putative_hydrolase	Putative_assignment	1	0
trans	BPSL2076	co-detected	glycogen_branching_enzyme	Macromolecule_biosynthesis/modification	0	0
trans	BPSL2192	co-detected	malate_synthase	Central/Intermediary_metabolism	1	1
trans	BPSL2235	co-detected	putative_AcrB/AcrD/AcrF_family_membrane_protein	Transport_/_Binding_proteins	0	0
trans	BPSL2323	co-detected	hypothetical_protein	Cell_envelope	1	1
trans	BPSL2448	co-detected	family_S49_unassigned_peptidase	Cell_envelope	1	1
trans	BPSL3023	co-detected	D-alanine--d-alanine_ligase_B	Cell_envelope	1	1
trans	BPSS0041	co-detected	LysR-family_transcriptional_regulator	Regulators_families	1	1
trans	BPSS0102	co-detected	hypothetical_protein	Transport_/_Binding_proteins	0	0
trans	BPSS0155	co-detected	LysR-family_transcriptional_regulator	Regulators_families	0	0
trans	BPSS0302	co-detected	fatty_acid_biosynthesis-related_CoA_ligase	Fatty_acid_biosynthesis	1	0
trans	BPSS0303	co-detected	diaminopimelate_decarboxylase	Amino_acid_biosynthesis	0	0
trans	BPSS0341	co-detected	shikimate_5-dehydrogenase	Amino_acid_biosynthesis	0	1
trans	BPSS1196	co-detected	SyrP-like_protein	Other_regulators	0	0
trans	BPSS1375	co-detected	hypothetical_protein	Cell_envelope	0	0
trans	BPSS1405	co-detected	type_III_secretion-associated_protein	Protection_responses	0	0
trans	BPSS1453	co-detected	bifunctional_protein	Putative_assignment	1	1
trans	BPSS1454	co-detected	hypothetical_protein	Hypothetical_proteins	1	1
trans	BPSS1499	co-detected	hypothetical_protein	Transport_/_Binding_proteins	0	0
trans	BPSS2004	co-detected	Probable_gene_remnant._Similar_to_the_N-terminal_regions_of_Ralstonia_solanacearum_ISRso16-transposase_OrfB_protein_Rsp0558_or_Rs03921_SWALL_Q8XSC0__EMBL_AL646079___280_aa__fasta_scores__E____1.4e-09	Laterally_acquired_elements	0	1
trans	BPSL0102	discovery-only	glutamate--cysteine_ligase	Cofactor/carriers_biosynthesis	1	1
trans	BPSL0120	discovery-only	SMF_family_protein	Cell_envelope	0	0
trans	BPSL0277	discovery-only	flagellar_P-ring_protein_precursor	Chemotaxis_and_mobility	1	0
trans	BPSL0321	discovery-only	hypothetical_protein	Amino_acid_biosynthesis	0	1
trans	BPSL0610	discovery-only	hypothetical_protein	Hypothetical_proteins	0	0
trans	BPSL0717	discovery-only	nicotinate_phosphoribosyltransferase	Conserved_hypothetical_proteins	1	1
trans	BPSL0956	discovery-only	putative_sulfite_reductase	Central/Intermediary_metabolism	0	1
trans	BPSL1009	discovery-only	hypothetical_protein	Cell_envelope	1	1
trans	BPSL1012	discovery-only	putative_biotin_biosyntehsis_related_protein	Cofactor/carriers_biosynthesis	0	1
trans	BPSL1081	discovery-only	putative_phenazine_biosynthesis-like_protein	Putative_assignment	0	0
trans	BPSL1106	discovery-only	putative_depolymerase/histone-like_protein	Macromolecule_degradation	1	1
trans	BPSL1134	discovery-only	hypothetical_protein	Hypothetical_proteins	1	1
trans	BPSL1201	discovery-only	2-isopropylmalate_synthase	Amino_acid_biosynthesis	1	1
trans	BPSL1268	discovery-only	putative_transport_system	Cell_envelope	1	0
trans	BPSL1304A	discovery-only	putative_LacI-family_transcriptional_regulator	Regulators_families	0	0
trans	BPSL1309	discovery-only	hypothetical_protein	Conserved_hypothetical_proteins	0	0
trans	BPSL1479	discovery-only	molybdopterin_biosynthesis_protein	Cofactor/carriers_biosynthesis	1	1
trans	BPSL1540	discovery-only	beta-ketothiolase	Small_molecules_degradation	1	0
trans	BPSL1567	discovery-only	putative_drug-resistance_cell_envelope-related_protein	Protection_responses	0	0
trans	BPSL1615	discovery-only	putative_iron-sulphur_protein	Putative_assignment	0	0
trans	BPSL1629	discovery-only	putative_exported_fimbria-related_protein	Cell_envelope	0	0
trans	BPSL1685	discovery-only	Gene_remnant	Laterally_acquired_elements	1	1
trans	BPSL1996	discovery-only	putative_amine_catabolism-related_protein	Small_molecules_degradation	1	1
trans	BPSL2025	discovery-only	putative_two_component_regulatory_system	Two_component_systems	0	0
trans	BPSL2234	discovery-only	hypothetical_protein	Cell_envelope	0	0
trans	BPSL2237	discovery-only	putative_exported_lipase	Putative_assignment	0	0
trans	BPSL2304	discovery-only	FolD_bifunctional_protein	Central/Intermediary_metabolism	0	1
trans	BPSL2328	discovery-only	CAIB/BAIF_family_protein	Putative_assignment	0	0
trans	BPSL2486	discovery-only	hypothetical_protein	Conserved_hypothetical_proteins	1	1
trans	BPSL2627	discovery-only	riboflavin_synthase_subunit_beta	Cofactor/carriers_biosynthesis	1	1
trans	BPSL2641	discovery-only	Sir2_family_protein	Conserved_hypothetical_proteins	0	1
trans	BPSL2704	discovery-only	putative_OmpW-family_exported_protein	Cell_envelope	0	0
trans	BPSL2805	discovery-only	putative_capsular_polysaccharide_export_ABC_transporter_transmembrane_protein	Cell_envelope	1	0
trans	BPSS0116	discovery-only	chaperone-related_protein	Transport_/_Binding_proteins	0	0
trans	BPSS0179	discovery-only	hypothetical_protein	Transport_/_Binding_proteins	0	0
trans	BPSS0295	discovery-only	transport_related_membrane_protein	Transport_/_Binding_proteins	1	1
trans	BPSS0298	discovery-only	transport_related_membrane_protein	Transport_/_Binding_proteins	0	0
trans	BPSS0304	discovery-only	hypothetical_protein	Hypothetical_proteins	0	0
trans	BPSS0315	discovery-only	ABC_transport_system	Cell_envelope	0	0
trans	BPSS0426	discovery-only	heptosyltransferase__O-antigen_related	Macromolecule_biosynthesis/modification	1	0
trans	BPSS0468	discovery-only	hypothetical_protein	Conserved_hypothetical_proteins	1	1
trans	BPSS0593	discovery-only	iron-regulated_membrane_protein	Cell_envelope	0	0
trans	BPSS0686a	discovery-only	hypothetical_protein	Conserved_hypothetical_proteins	0	0
trans	BPSS0720	discovery-only	NADH_flavin_oxidoreductase_/_NADH_oxidase_family_protein	Putative_assignment	0	0
trans	BPSS0743	discovery-only	methylmalonate-semialdehyde_dehydrogenase	Small_molecules_degradation	0	0
trans	BPSS1006	discovery-only	polyketide_synthase	Secondary_metabolism	0	0
trans	BPSS1016	discovery-only	ionic_antiporter	Transport_/_Binding_proteins	0	0
trans	BPSS1018	discovery-only	hypothetical_protein	Cell_envelope	1	1
trans	BPSS1042	discovery-only	cobalt-zinc-cadmium_resistance_protein	Transport_/_Binding_proteins	0	0
trans	BPSS1096	discovery-only	chaperone_heat-shock_protein	Amino_acid_biosynthesis	0	0
trans	BPSS1104	discovery-only	phosphomethylpyrimidine_kinase	Cofactor/carriers_biosynthesis	0	1
trans	BPSS1269	discovery-only	peptide_synthase/polyketide_synthase	Secondary_metabolism	0	0
trans	BPSS1283	discovery-only	hypothetical_protein	Cell_envelope	1	0
trans	BPSS1292	discovery-only	amino_acid_permease	Transport_/_Binding_proteins	0	0
trans	BPSS1313	discovery-only	hypothetical_protein	Cell_envelope	1	1
trans	BPSS1362	discovery-only	2-hydroxyacid_dehydrogenase	Putative_assignment	1	1
trans	BPSS1401	discovery-only	type_III_secretion-associated_protein	Protection_responses	0	0
trans	BPSS1406	discovery-only	hypothetical_protein	Hypothetical_proteins	0	0
trans	BPSS1449a	discovery-only	TetR_family_transcriptional_regulator	Regulators_families	0	0
trans	BPSS1494	discovery-only	two-component_response_regulator_protein	Two_component_systems	1	0
trans	BPSS1498	discovery-only	hypothetical_protein	Transport_/_Binding_proteins	0	0
trans	BPSS1603	discovery-only	secretion_protein	Cell_envelope	0	0
trans	BPSS1632	discovery-only	probable_non-ribosomal_peptide_synthetase	Secondary_metabolism	0	0
trans	BPSS1643	discovery-only	LysR-family_transcriptional_regulator	Regulators_families	0	0
trans	BPSS1728	discovery-only	Probable_gene_remnant._Similar_to_the_N-terminal_regions_of_Xylella_fastidiosa_IS1327_transposase_Tnp_SWALL_Q87BW4__EMBL_AE012558___188_aa__fasta_scores__E____4.3e-05	Laterally_acquired_elements	0	0
trans	BPSS1760	discovery-only	O-sialoglycoprotein_endopeptidase	Macromolecule_degradation	0	1
trans	BPSS1866	discovery-only	hypothetical_protein	Hypothetical_proteins	1	1
trans	BPSS1919	discovery-only	hypothetical_protein	Hypothetical_proteins	1	1
trans	BPSS1921	discovery-only	hypothetical_protein	Hypothetical_proteins	1	0
trans	BPSS1953	discovery-only	ATP_synthase_subunit_B	Energy_metabolism_-_carbon	0	0
trans	BPSS2094	discovery-only	Clp_protease_ATPase	Transport_/_Binding_proteins	0	0
trans	BPSS2121	discovery-only	cysteine_desulfurase	Central/Intermediary_metabolism	0	0
trans	BPSS2203	discovery-only	amino_acid_transport	Transport_/_Binding_proteins	0	0
trans	BPSS2237	discovery-only	hypothetical_protein	Cell_envelope	0	0
trans	BPSS2304	discovery-only	penicillin-binding_protein	Cell_envelope	0	0
trans	BPSS2328	discovery-only	multi-domain_beta_keto-acyl_synthase	Secondary_metabolism	0	0
trans	BPSS2348	discovery-only	arsenate_reductase	Protection_responses	1	1
trans	BPSL0427	validation-only	C4-dicarboxylate_transport_transcriptional_regulatory_protein	Transport_/_Binding_proteins	1	1
trans	BPSL0718	validation-only	putative_phosphoribosyl_transferase_protein	Putative_assignment	1	1
trans	BPSL0783	validation-only	hypothetical_protein	Cell_envelope	0	0
trans	BPSL0890	validation-only	putative_citrate_synthase	Putative_assignment	0	0
trans	BPSL0983	validation-only	putaive_vitamin_B12_transport_protein	Transport_/_Binding_proteins	0	0
trans	BPSL1011	validation-only	putative_DNA-binding_protein	Putative_assignment	1	1
trans	BPSL1242	validation-only	family_M14_unassigned_peptidase	Putative_assignment	0	0
trans	BPSL1264	validation-only	AhpC/TSA_family_membrane_protein	Cell_envelope	1	1
trans	BPSL1312	validation-only	glucosamine--fructose-6-phosphate_aminotransferase_[isomerizing]_2	Central/Intermediary_metabolism	0	0
trans	BPSL1347	validation-only	hypothetical_protein	Hypothetical_proteins	0	0
trans	BPSL1412	validation-only	putative_ABC_transport_system	Transport_/_Binding_proteins	1	1
trans	BPSL1418	validation-only	putative_exported_isomerase	Cell_envelope	1	1
trans	BPSL1658	validation-only	putative_DNA-biding_protein	Putative_assignment	1	1
trans	BPSL1778	validation-only	putative_siderophore_related_no-ribosomal_peptide_synthase	Secondary_metabolism	0	0
trans	BPSL2466	validation-only	hypothetical_protein	Cell_envelope	1	1
trans	BPSL2498	validation-only	putative_acyl-CoA_dehydrogenase	Putative_assignment	1	1
trans	BPSL2561	validation-only	guanosine-3'’,5’-bis(Diphosphate) 3’-pyrophosphohydrolase	Central/Intermediary_metabolism	1	1
trans	BPSL2764	validation-only	translocation_protein_TolB_precursor	Transport_/_Binding_proteins	1	1
trans	BPSL2885	validation-only	NAD_P__transhydrogenase_subunit_beta	Energy_metabolism_-_carbon	1	1
trans	BPSS0199	validation-only	LysR-family_transcriptional_regulator	Regulators_families	0	1
trans	BPSS0469	validation-only	glutamine_synthetase	Amino_acid_biosynthesis	0	1
trans	BPSS0586	validation-only	pyochelin_synthetase	Secondary_metabolism	0	0
trans	BPSS0847	validation-only	hypothetical_protein	Conserved_hypothetical_proteins	0	0
trans	BPSS1160	validation-only	sensor_kinase_protein	Two_component_systems	1	1
trans	BPSS1509	validation-only	hypothetical_protein	Transport_/_Binding_proteins	0	0

## Sheet: ncRNA.paired.with.BPSL1661
ncRNA co-selected with BPSL1661 and their expression profile under nutrient rich and nutrient limited condition (data from Mohd-Padil et al 2017)
ncRNA	location	discovery data	validation data	nutrient rich (BHIB_fpkm)	nutrient depletionM9_fpkm	expression	direction
BPNC10084F	chr1	yes	yes	1758.19	1574.26	expressed	N/A
BPNC10028F	chr1	yes	no	2712.7	0	expressed	down-regulated
BPNC10071F	chr1	yes	no	971.024	333.31	expressed	down-regulated
BPNC10184F	chr1	yes	no	0	0	not expressed	N/A
BPNC20109R	chr2	yes	no	0	0	not expressed	N/A
BPNC10097F	chr1	no	yes	1041.89	5021.47	expressed	up-regulated
