# Supplementary material for: Co-evolutionary Signals Identify Burkholderia pseudomallei Survival Strategies in a Hostile Environment
Source: Mol Biol Evol. 2021 Oct 18;39(1):msab306. doi: 10.1093/molbev/msab306 (PMC8760936; doi:10.1093/molbev/msab306)
Supplement: msab306_Supplementary_Data [file msab306_supplementary_data.zip › Chewapreecha.TableS1.xls]

## Sheet: Sheet2
type	id	source	country	year	accession	reference
discovery	9554_8#15	Monkey	Singapore	1935	ERS205853	Chewapreecha et al. Nat Microbiol. 2017 Jan 23;2:16263
discovery	9554_8#10	human	Vietnam	1947	ERS205848	Chewapreecha et al. Nat Microbiol. 2017 Jan 23;2:16263
discovery	9554_8#11	human	Vietnam	1947	ERS205849	Chewapreecha et al. Nat Microbiol. 2017 Jan 23;2:16263
discovery	9554_8#12	human	Vietnam	1947	ERS205850	Chewapreecha et al. Nat Microbiol. 2017 Jan 23;2:16263
discovery	9554_8#14	human	Vietnam	1948	ERS205852	Chewapreecha et al. Nat Microbiol. 2017 Jan 23;2:16263
discovery	9554_8#13	human	Vietnam	1953	ERS205851	Chewapreecha et al. Nat Microbiol. 2017 Jan 23;2:16263
discovery	9517_1#37	Camel	Chad	1956	ERS203243	Chewapreecha et al. Nat Microbiol. 2017 Jan 23;2:16263
discovery	9554_8#9	Goat	Chad	1956	ERS205847	Chewapreecha et al. Nat Microbiol. 2017 Jan 23;2:16263
discovery	9742_6#4	human	Bangladesh	1960	ERS205863	Chewapreecha et al. Nat Microbiol. 2017 Jan 23;2:16263
discovery	10532_1#77	animal	Ecuador	1962	ERS333130	Chewapreecha et al. Nat Microbiol. 2017 Jan 23;2:16263
discovery	9554_8#17	human	France	1962	ERS205855	Chewapreecha et al. Nat Microbiol. 2017 Jan 23;2:16263
discovery	9742_9#7	animal	Australia	1966	ERS205900	Chewapreecha et al. Nat Microbiol. 2017 Jan 23;2:16263
discovery	9554_8#16	Pig	Sabah	1967	ERS205854	Chewapreecha et al. Nat Microbiol. 2017 Jan 23;2:16263
discovery	9517_1#14	env	Burkina_Faso	1973	ERS203220	Chewapreecha et al. Nat Microbiol. 2017 Jan 23;2:16263
discovery	10532_1#76	env	Venezuela	1976	ERS333129	Chewapreecha et al. Nat Microbiol. 2017 Jan 23;2:16263
discovery	9742_9#8	human	Australia	1976	ERS205901	Chewapreecha et al. Nat Microbiol. 2017 Jan 23;2:16263.
discovery	9517_1#21	human	Malaysia	1977	ERS203227	Chewapreecha et al. Nat Microbiol. 2017 Jan 23;2:16263
discovery	9742_6#2	env	Madagascar	1977	ERS205861	Chewapreecha et al. Nat Microbiol. 2017 Jan 23;2:16263
discovery	9742_6#7	Unknown	PNG	1978	ERS205866	Chewapreecha et al. Nat Microbiol. 2017 Jan 23;2:16263
discovery	9517_1#20	human	Kenya	1980	ERS203226	Chewapreecha et al. Nat Microbiol. 2017 Jan 23;2:16263
discovery	9742_9#9	env	Australia	1980	ERS205902	Chewapreecha et al. Nat Microbiol. 2017 Jan 23;2:16263.
discovery	9742_6#6	Unknown	Puerto_Rico	1982	ERS205865	Chewapreecha et al. Nat Microbiol. 2017 Jan 23;2:16263
discovery	9742_9#10	animal	Australia	1987	ERS205903	Chewapreecha et al. Nat Microbiol. 2017 Jan 23;2:16263
discovery	9742_9#27	animal	China	1987	ERS205920	Chewapreecha et al. Nat Microbiol. 2017 Jan 23;2:16263
discovery	9742_9#31	env	China	1987	ERS205924	Chewapreecha et al. Nat Microbiol. 2017 Jan 23;2:16263
discovery	Bp406e	human	Thailand	1988	AAMM02000000	reference_data
discovery	MSHR44	human	Australia	1989	JPQN00000000	Johnson et al. Genome Announc. 2015 Jan-Feb;3_1_:e01282-14
discovery	9517_1#31	Monkey	Philippines	1990	ERS203237	Chewapreecha et al. Nat Microbiol. 2017 Jan 23;2:16263
discovery	9517_1#32	Monkey	Philippines	1990	ERS203238	Chewapreecha et al. Nat Microbiol. 2017 Jan 23;2:16263
discovery	9517_1#33	Monkey	Philippines	1990	ERS203239	Chewapreecha et al. Nat Microbiol. 2017 Jan 23;2:16263
discovery	9517_1#34	Monkey	Philippines	1990	ERS203240	Chewapreecha et al. Nat Microbiol. 2017 Jan 23;2:16263
discovery	MSHR62	human	Australia	1990	CP009235 n CP009234	Johnson et al. Genome Announc. 2015 Jan-Feb;3_1_:e01282-14
discovery	8009_4#27	human	Thailand	1992	ERS090369	Chewapreecha et al. Nat Microbiol. 2017 Jan 23;2:16263
discovery	9742_6#11	human	Australia	1992	ERS205870	Chewapreecha et al. Nat Microbiol. 2017 Jan 23;2:16263.
discovery	9742_6#12	human	PNG	1992	ERS205871	Chewapreecha et al. Nat Microbiol. 2017 Jan 23;2:16263
discovery	9742_6#13	human	Fiji	1992	ERS205872	Chewapreecha et al. Nat Microbiol. 2017 Jan 23;2:16263
discovery	9742_6#14	human	Australia	1993	ERS205873	Chewapreecha et al. Nat Microbiol. 2017 Jan 23;2:16263.
discovery	9742_6#15	human	Australia	1993	ERS205874	Chewapreecha et al. Nat Microbiol. 2017 Jan 23;2:16263.
discovery	Bp1026b	human	Thailand	1993	CP002833.1 n CP002834.1	Hayden et al. PLoS ONE 2012 7_5
discovery	9554_8#1	human	Australia	1994	ERS205839	Chewapreecha et al. Nat Microbiol. 2017 Jan 23;2:16263.
discovery	9742_6#16	human	Australia	1994	ERS205875	Chewapreecha et al. Nat Microbiol. 2017 Jan 23;2:16263.
discovery	9742_6#17	human	Australia	1994	ERS205876	Chewapreecha et al. Nat Microbiol. 2017 Jan 23;2:16263.
discovery	9742_6#18	human	Malaysia	1994	ERS205877	Chewapreecha et al. Nat Microbiol. 2017 Jan 23;2:16263
discovery	9742_6#19	human	Australia	1994	ERS205878	Chewapreecha et al. Nat Microbiol. 2017 Jan 23;2:16263.
discovery	MSHR303	human	Australia	1994	JQDD00000000	Johnson et al. Genome Announc. 2015 Jan-Feb;3_1_:e01282-14
discovery	MSHR332	human	Australia	1994	JQFM00000000	Johnson et al. Genome Announc. 2015 Jan-Feb;3_1_:e01282-14
discovery	MSHR305	human	Australia	1994	ARZF00000000	Stone et al. Genome Announc. 2013 Jul-Aug; 1_4_: e00656-13.
discovery	8009_4#26	human	Thailand	1995	ERS090368	Chewapreecha et al. Nat Microbiol. 2017 Jan 23;2:16263
discovery	9742_6#20	human	Australia	1995	ERS205879	Chewapreecha et al. Nat Microbiol. 2017 Jan 23;2:16263.
discovery	9742_6#8	Unknown	India	1995	ERS205867	Chewapreecha et al. Nat Microbiol. 2017 Jan 23;2:16263
discovery	MSHR346	human	Australia	1995	CP009297 and CP009298	Johnson et al. Genome Announc. 2015 Mar-Apr; 3_2_: e00159-15
discovery	K96243	human	Thailand	1996	BX571965 and BX571966	Holden et al. PNAS. 2004 Sep 28;101(39)&14240-5
discovery	9517_1#15	human	China	1996	ERS203221	Chewapreecha et al. Nat Microbiol. 2017 Jan 23;2:16263
discovery	9517_1#16	human	China	1996	ERS203222	Chewapreecha et al. Nat Microbiol. 2017 Jan 23;2:16263
discovery	9742_6#21	human	Australia	1996	ERS205880	Chewapreecha et al. Nat Microbiol. 2017 Jan 23;2:16263.
discovery	9742_6#22	human	Australia	1996	ERS205881	Chewapreecha et al. Nat Microbiol. 2017 Jan 23;2:16263.
discovery	9742_6#23	human	Australia	1996	ERS205882	Chewapreecha et al. Nat Microbiol. 2017 Jan 23;2:16263.
discovery	9742_6#24	human	Australia	1996	ERS205883	Chewapreecha et al. Nat Microbiol. 2017 Jan 23;2:16263.
discovery	6998_1#13	monkey	Singapore	1996	ERR069576	Nandi et al. Genome Res. 2015 Jan;25_1_:129-141
discovery	6998_1#15	human	Singapore	1996	ERR069578	Nandi et al. Genome Res. 2015 Jan;25_1_:129-141
discovery	7910_5#11	doug_langur	Singapore	1996	ERR160893	Nandi et al. Genome Res. 2015 Jan;25_1_:129-141
discovery	7910_5#12	chimpanzee	Singapore	1996	ERR160894	Nandi et al. Genome Res. 2015 Jan;25_1_:129-141
discovery	7910_5#19	kangaroo	Singapore	1996	ERR160901	Nandi et al. Genome Res. 2015 Jan;25_1_:129-141
discovery	7910_5#22	Pigeon	Singapore	1996	ERR160904	Nandi et al. Genome Res. 2015 Jan;25_1_:129-141
discovery	7910_5#26	human	Singapore	1996	ERR160908	Nandi et al. Genome Res. 2015 Jan;25_1_:129-141
discovery	7910_5#28	human	Singapore	1996	ERR160910	Nandi et al. Genome Res. 2015 Jan;25_1_:129-141
discovery	7910_5#29	human	Singapore	1996	ERR160911	Nandi et al. Genome Res. 2015 Jan;25_1_:129-141
discovery	7910_5#30	human	Singapore	1996	ERR160912	Nandi et al. Genome Res. 2015 Jan;25_1_:129-141
discovery	7910_5#32	human	Singapore	1996	ERR160914	Nandi et al. Genome Res. 2015 Jan;25_1_:129-141
discovery	7910_5#33	human	Singapore	1996	ERR160915	Nandi et al. Genome Res. 2015 Jan;25_1_:129-141
discovery	7910_5#8	human	Singapore	1996	ERR160890	Nandi et al. Genome Res. 2015 Jan;25_1_:129-141
discovery	7910_7#20	human	Singapore	1996	ERR160935	Nandi et al. Genome Res. 2015 Jan;25_1_:129-141
discovery	7915_5#1	gibbon	Singapore	1996	ERR156300	Nandi et al. Genome Res. 2015 Jan;25_1_:129-141
discovery	7915_5#19	pig	Singapore	1996	ERR156318	Nandi et al. Genome Res. 2015 Jan;25_1_:129-141
discovery	7915_5#26	env	Singapore	1996	ERR156325	Nandi et al. Genome Res. 2015 Jan;25_1_:129-141
discovery	7915_5#28	env	Singapore	1996	ERR156327	Nandi et al. Genome Res. 2015 Jan;25_1_:129-141
discovery	7915_5#29	bird	Singapore	1996	ERR156328	Nandi et al. Genome Res. 2015 Jan;25_1_:129-141
discovery	7915_5#30	env	Singapore	1996	ERR156329	Nandi et al. Genome Res. 2015 Jan;25_1_:129-141
discovery	7915_5#32	env	Singapore	1996	ERR156331	Nandi et al. Genome Res. 2015 Jan;25_1_:129-141
discovery	7915_5#33	env	Singapore	1996	ERR156332	Nandi et al. Genome Res. 2015 Jan;25_1_:129-141
discovery	7915_5#5	pig	Singapore	1996	ERR156304	Nandi et al. Genome Res. 2015 Jan;25_1_:129-141
discovery	MSHR435	human	Australia	1996	JRFP00000000	Johnson et al. Genome Announc. 2015 Jan-Feb;3_1_:e01282-14
discovery	MSHR449	human	Australia	1996	JQFO00000000	Johnson et al. Genome Announc. 2015 Jan-Feb;3_1_:e01282-14
discovery	MSHR456	human	Australia	1996	JPZW00000000	Johnson et al. Genome Announc. 2015 Jan-Feb;3_1_:e01282-14
discovery	9554_8#2	human	Australia	1997	ERS205840	Chewapreecha et al. Nat Microbiol. 2017 Jan 23;2:16263.
discovery	9554_8#4	env	Australia	1997	ERS205842	Chewapreecha et al. Nat Microbiol. 2017 Jan 23;2:16263.
discovery	9742_6#25	env	Australia	1997	ERS205884	Chewapreecha et al. Nat Microbiol. 2017 Jan 23;2:16263.
discovery	9742_9#1	human	Australia	1997	ERS205894	Chewapreecha et al. Nat Microbiol. 2017 Jan 23;2:16263.
discovery	6998_1#16	human	Malaysia	1997	ERR069579	Nandi et al. Genome Res. 2015 Jan;25_1_:129-141
discovery	6998_1#17	human	Malaysia	1997	ERR069580	Nandi et al. Genome Res. 2015 Jan;25_1_:129-141
discovery	6998_1#18	human	Malaysia	1997	ERR069581	Nandi et al. Genome Res. 2015 Jan;25_1_:129-141
discovery	6998_1#19	human	Malaysia	1997	ERR069582	Nandi et al. Genome Res. 2015 Jan;25_1_:129-141
discovery	6998_1#20	human	Malaysia	1997	ERR069583	Nandi et al. Genome Res. 2015 Jan;25_1_:129-141
discovery	6998_1#22	human	Malaysia	1997	ERR069585	Nandi et al. Genome Res. 2015 Jan;25_1_:129-141
discovery	7910_5#10	human	Singapore	1997	ERR160892	Nandi et al. Genome Res. 2015 Jan;25_1_:129-141
discovery	7910_5#25	human	Malaysia	1997	ERR160907	Nandi et al. Genome Res. 2015 Jan;25_1_:129-141
discovery	7910_5#9	human	Singapore	1997	ERR160891	Nandi et al. Genome Res. 2015 Jan;25_1_:129-141
discovery	7910_7#27	pig	Singapore	1997	ERR160942	Nandi et al. Genome Res. 2015 Jan;25_1_:129-141
discovery	7910_7#2	human	Malaysia	1997	ERR160917	Nandi et al. Genome Res. 2015 Jan;25_1_:129-141
discovery	7910_7#9	guinea_pig	Malaysia	1997	ERR160924	Nandi et al. Genome Res. 2015 Jan;25_1_:129-141
discovery	7915_5#11	gorilla	Singapore	1997	ERR156310	Nandi et al. Genome Res. 2015 Jan;25_1_:129-141
discovery	7915_5#12	pig	Singapore	1997	ERR156311	Nandi et al. Genome Res. 2015 Jan;25_1_:129-141
discovery	7915_5#13	pig	Singapore	1997	ERR156312	Nandi et al. Genome Res. 2015 Jan;25_1_:129-141
discovery	7915_5#14	pig	Singapore	1997	ERR156313	Nandi et al. Genome Res. 2015 Jan;25_1_:129-141
discovery	7915_5#15	pig	Singapore	1997	ERR156314	Nandi et al. Genome Res. 2015 Jan;25_1_:129-141
discovery	7915_5#16	pig	Singapore	1997	ERR156315	Nandi et al. Genome Res. 2015 Jan;25_1_:129-141
discovery	7915_5#17	pig	Singapore	1997	ERR156316	Nandi et al. Genome Res. 2015 Jan;25_1_:129-141
discovery	7915_5#18	pig	Singapore	1997	ERR156317	Nandi et al. Genome Res. 2015 Jan;25_1_:129-141
discovery	MSHR465J	human	Australia	1997	JQGZ00000000	Johnson et al. Genome Announc. 2015 Jan-Feb;3_1_:e01282-14
discovery	8009_4#30	env	Thailand	1998	ERS090372	Chewapreecha et al. Nat Microbiol. 2017 Jan 23;2:16263
discovery	9517_1#5	human	Bangladesh	1998	ERS203211	Chewapreecha et al. Nat Microbiol. 2017 Jan 23;2:16263
discovery	9742_6#10	human	Puerto_Rico	1998	ERS205869	Chewapreecha et al. Nat Microbiol. 2017 Jan 23;2:16263
discovery	9742_6#26	human	Australia	1998	ERS205885	Chewapreecha et al. Nat Microbiol. 2017 Jan 23;2:16263.
discovery	9742_6#27	human	Australia	1998	ERS205886	Chewapreecha et al. Nat Microbiol. 2017 Jan 23;2:16263.
discovery	9742_6#28	human	Australia	1998	ERS205887	Chewapreecha et al. Nat Microbiol. 2017 Jan 23;2:16263.
discovery	9742_6#29	human	Australia	1998	ERS205888	Chewapreecha et al. Nat Microbiol. 2017 Jan 23;2:16263.
discovery	9742_6#30	human	Australia	1998	ERS205889	Chewapreecha et al. Nat Microbiol. 2017 Jan 23;2:16263.
discovery	MSHR684	human	Australia	1998	JQDC00000000	Johnson et al. Genome Announc. 2015 Jan-Feb;3_1_:e01282-14
discovery	MSHR733	human	Australia	1998	JQDF00000000	Johnson et al. Genome Announc. 2015 Jan-Feb;3_1_:e01282-14
discovery	9517_1#28	human	Malaysia	1999	ERS203234	Chewapreecha et al. Nat Microbiol. 2017 Jan 23;2:16263
discovery	9517_1#29	human	Malaysia	1999	ERS203235	Chewapreecha et al. Nat Microbiol. 2017 Jan 23;2:16263
discovery	9517_1#6	human	Bangladesh	1999	ERS203212	Chewapreecha et al. Nat Microbiol. 2017 Jan 23;2:16263
discovery	9517_1#7	human	Bangladesh	1999	ERS203213	Chewapreecha et al. Nat Microbiol. 2017 Jan 23;2:16263
discovery	9742_6#31	human	Australia	1999	ERS205890	Chewapreecha et al. Nat Microbiol. 2017 Jan 23;2:16263.
discovery	9742_6#32	human	Australia	1999	ERS205891	Chewapreecha et al. Nat Microbiol. 2017 Jan 23;2:16263.
discovery	9742_6#33	human	Australia	1999	ERS205892	Chewapreecha et al. Nat Microbiol. 2017 Jan 23;2:16263.
discovery	9742_9#32	env	China	1999	ERS205925	Chewapreecha et al. Nat Microbiol. 2017 Jan 23;2:16263
discovery	7910_7#29	human	Thailand	1999	ERR160944	Nandi et al. Genome Res. 2015 Jan;25_1_:129-141
discovery	7910_5#21	dog	Singapore	2000	ERR160903	Nandi et al. Genome Res. 2015 Jan;25_1_:129-141
discovery	7910_5#27	human	Singapore	2000	ERR160909	Nandi et al. Genome Res. 2015 Jan;25_1_:129-141
discovery	7910_5#31	human	Singapore	2000	ERR160913	Nandi et al. Genome Res. 2015 Jan;25_1_:129-141
discovery	7910_5#5	human	Singapore	2000	ERR160887	Nandi et al. Genome Res. 2015 Jan;25_1_:129-141
discovery	7910_5#6	human	Singapore	2000	ERR160888	Nandi et al. Genome Res. 2015 Jan;25_1_:129-141
discovery	7910_5#7	human	Singapore	2000	ERR160889	Nandi et al. Genome Res. 2015 Jan;25_1_:129-141
discovery	7910_7#10	env	Singapore	2000	ERR160925	Nandi et al. Genome Res. 2015 Jan;25_1_:129-141
discovery	7910_7#12	env	Singapore	2000	ERR160927	Nandi et al. Genome Res. 2015 Jan;25_1_:129-141
discovery	7910_7#13	env	Thailand	2000	ERR160928	Nandi et al. Genome Res. 2015 Jan;25_1_:129-141
discovery	7910_7#16	env	Singapore	2000	ERR160931	Nandi et al. Genome Res. 2015 Jan;25_1_:129-141
discovery	7910_7#6	env	Singapore	2000	ERR160921	Nandi et al. Genome Res. 2015 Jan;25_1_:129-141
discovery	7910_7#7	env	Singapore	2000	ERR160922	Nandi et al. Genome Res. 2015 Jan;25_1_:129-141
discovery	7915_5#25	env	Singapore	2000	ERR156324	Nandi et al. Genome Res. 2015 Jan;25_1_:129-141
discovery	7915_5#27	env	Singapore	2000	ERR156326	Nandi et al. Genome Res. 2015 Jan;25_1_:129-141
discovery	MSHR1029	human	Australia	2000	JQDB00000000	Johnson et al. Genome Announc. 2015 Jan-Feb; 3_1_: e01282-14.
discovery	MSHR983	human	Australia	2000	JQDI00000000	Johnson et al. Genome Announc. 2015 Jan-Feb;3_1_:e01282-14
discovery	8009_4#16	human	Thailand	2001	ERS090358	Chewapreecha et al. Nat Microbiol. 2017 Jan 23;2:16263
discovery	8009_4#17	human	Thailand	2001	ERS090359	Chewapreecha et al. Nat Microbiol. 2017 Jan 23;2:16263
discovery	8009_4#18	human	Thailand	2001	ERS090360	Chewapreecha et al. Nat Microbiol. 2017 Jan 23;2:16263
discovery	8009_4#19	human	Thailand	2001	ERS090361	Chewapreecha et al. Nat Microbiol. 2017 Jan 23;2:16263
discovery	8009_4#21	human	Thailand	2001	ERS090363	Chewapreecha et al. Nat Microbiol. 2017 Jan 23;2:16263
discovery	8009_4#22	human	Thailand	2001	ERS090364	Chewapreecha et al. Nat Microbiol. 2017 Jan 23;2:16263
discovery	8009_4#23	human	Thailand	2001	ERS090365	Chewapreecha et al. Nat Microbiol. 2017 Jan 23;2:16263
discovery	8009_4#24	human	Thailand	2001	ERS090366	Chewapreecha et al. Nat Microbiol. 2017 Jan 23;2:16263
discovery	8009_4#25	human	Thailand	2001	ERS090367	Chewapreecha et al. Nat Microbiol. 2017 Jan 23;2:16263
discovery	8009_4#29	human	Thailand	2001	ERS090371	Chewapreecha et al. Nat Microbiol. 2017 Jan 23;2:16263
discovery	9742_6#34	human	Australia	2001	ERS205893	Chewapreecha et al. Nat Microbiol. 2017 Jan 23;2:16263.
discovery	7910_7#26	human	Thailand	2001	ERR160941	Nandi et al. Genome Res. 2015 Jan;25_1_:129-141
discovery	K42	env	Australia	2001	CP009162 n CP009163	Johnson et al. Genome Announc. 2015 Jan-Feb;3_1_:e01282-14
discovery	MSHR1153	human	Australia	2001	CP009271_n_CP009272	Johnson et al. Genome Announc. 2015 Jan-Feb; 3_1_: e01282-14.
discovery	8009_4#28	human	Thailand	2002	ERS090370	Chewapreecha et al. Nat Microbiol. 2017 Jan 23;2:16263
discovery	9554_8#18	human	New_Caledonia	2002	ERS205856	Chewapreecha et al. Nat Microbiol. 2017 Jan 23;2:16263
discovery	9742_9#3	human	Australia	2002	ERS205896	Chewapreecha et al. Nat Microbiol. 2017 Jan 23;2:16263.
discovery	9742_9#5	human	Australia	2002	ERS205898	Chewapreecha et al. Nat Microbiol. 2017 Jan 23;2:16263.
discovery	7910_5#23	human	Singapore	2002	ERR160905	Nandi et al. Genome Res. 2015 Jan;25_1_:129-141
discovery	7915_5#10	human	Singapore	2002	ERR156309	Nandi et al. Genome Res. 2015 Jan;25_1_:129-141
discovery	7915_5#21	human	Singapore	2002	ERR156320	Nandi et al. Genome Res. 2015 Jan;25_1_:129-141
discovery	7915_5#22	human	Singapore	2002	ERR156321	Nandi et al. Genome Res. 2015 Jan;25_1_:129-141
discovery	7915_5#23	human	Singapore	2002	ERR156322	Nandi et al. Genome Res. 2015 Jan;25_1_:129-141
discovery	7915_5#24	human	Singapore	2002	ERR156323	Nandi et al. Genome Res. 2015 Jan;25_1_:129-141
discovery	7915_5#3	human	Singapore	2002	ERR156302	Nandi et al. Genome Res. 2015 Jan;25_1_:129-141
discovery	7915_5#6	human	Singapore	2002	ERR156305	Nandi et al. Genome Res. 2015 Jan;25_1_:129-141
discovery	7915_5#7	human	Malaysia	2002	ERR156306	Nandi et al. Genome Res. 2015 Jan;25_1_:129-141
discovery	7915_5#8	human	Singapore	2002	ERR156307	Nandi et al. Genome Res. 2015 Jan;25_1_:129-141
discovery	7915_5#9	human	Singapore	2002	ERR156308	Nandi et al. Genome Res. 2015 Jan;25_1_:129-141
discovery	MSHR1357	human	Australia	2002	JQDA00000000	Johnson et al. Genome Announc. 2015 Jan-Feb; 3_1_: e01282-14.
discovery	8009_4#1	human	Laos	2003	ERS090343	Chewapreecha et al. Nat Microbiol. 2017 Jan 23;2:16263
discovery	9517_1#11	human	Brazil	2003	ERS203217	Chewapreecha et al. Nat Microbiol. 2017 Jan 23;2:16263
discovery	9517_1#13	human	Brunei	2003	ERS203219	Chewapreecha et al. Nat Microbiol. 2017 Jan 23;2:16263
discovery	9517_1#8	human	Bangladesh	2003	ERS203214	Chewapreecha et al. Nat Microbiol. 2017 Jan 23;2:16263
discovery	9742_9#11	human	Australia	2003	ERS205904	Chewapreecha et al. Nat Microbiol. 2017 Jan 23;2:16263.
discovery	9742_9#6	human	Australia	2003	ERS205899	Chewapreecha et al. Nat Microbiol. 2017 Jan 23;2:16263.
discovery	MSHR1655	human	Australia	2003	CP008779_n_CP008780	Daligault et al. Genome Announc. 2014 Nov-Dec; 2_6_: e01106-14.
discovery	8009_4#2	human	Laos	2004	ERS090344	Chewapreecha et al. Nat Microbiol. 2017 Jan 23;2:16263
discovery	8009_4#3	human	Laos	2004	ERS090345	Chewapreecha et al. Nat Microbiol. 2017 Jan 23;2:16263
discovery	8009_4#5	human	Laos	2004	ERS090347	Chewapreecha et al. Nat Microbiol. 2017 Jan 23;2:16263
discovery	8009_4#7	human	Laos	2004	ERS090349	Chewapreecha et al. Nat Microbiol. 2017 Jan 23;2:16263
discovery	8009_4#8	human	Laos	2004	ERS090350	Chewapreecha et al. Nat Microbiol. 2017 Jan 23;2:16263
discovery	8009_4#9	human	Laos	2004	ERS090351	Chewapreecha et al. Nat Microbiol. 2017 Jan 23;2:16263
discovery	9554_8#20	human	New_Caledonia	2004	ERS205858	Chewapreecha et al. Nat Microbiol. 2017 Jan 23;2:16263
discovery	9742_6#9	human	Mauritius	2004	ERS205868	Chewapreecha et al. Nat Microbiol. 2017 Jan 23;2:16263
discovery	9742_9#12	human	Australia	2004	ERS205905	Chewapreecha et al. Nat Microbiol. 2017 Jan 23;2:16263.
discovery	9742_9#13	human	Australia	2004	ERS205906	Chewapreecha et al. Nat Microbiol. 2017 Jan 23;2:16263.
discovery	9742_9#16	env	Australia	2004	ERS205909	Chewapreecha et al. Nat Microbiol. 2017 Jan 23;2:16263.
discovery	7910_5#13	human	Singapore	2004	ERR160895	Nandi et al. Genome Res. 2015 Jan;25_1_:129-141
discovery	7910_5#14	human	Singapore	2004	ERR160896	Nandi et al. Genome Res. 2015 Jan;25_1_:129-141
discovery	7910_5#16	human	Singapore	2004	ERR160898	Nandi et al. Genome Res. 2015 Jan;25_1_:129-141
discovery	7910_5#17	human	Singapore	2004	ERR160899	Nandi et al. Genome Res. 2015 Jan;25_1_:129-141
discovery	7910_5#18	human	Singapore	2004	ERR160900	Nandi et al. Genome Res. 2015 Jan;25_1_:129-141
discovery	7910_5#20	human	Singapore	2004	ERR160902	Nandi et al. Genome Res. 2015 Jan;25_1_:129-141
discovery	7910_7#18	human	Singapore	2004	ERR160933	Nandi et al. Genome Res. 2015 Jan;25_1_:129-141
discovery	7915_5#2	human	Singapore	2004	ERR156301	Nandi et al. Genome Res. 2015 Jan;25_1_:129-141
discovery	7915_5#4	human	Singapore	2004	ERR156303	Nandi et al. Genome Res. 2015 Jan;25_1_:129-141
discovery	8009_4#10	human	Laos	2005	ERS090352	Chewapreecha et al. Nat Microbiol. 2017 Jan 23;2:16263
discovery	8009_4#11	human	Laos	2005	ERS090353	Chewapreecha et al. Nat Microbiol. 2017 Jan 23;2:16263
discovery	8009_4#12	human	Laos	2005	ERS090354	Chewapreecha et al. Nat Microbiol. 2017 Jan 23;2:16263
discovery	8009_4#4	human	Laos	2005	ERS090346	Chewapreecha et al. Nat Microbiol. 2017 Jan 23;2:16263
discovery	8009_4#6	human	Laos	2005	ERS090348	Chewapreecha et al. Nat Microbiol. 2017 Jan 23;2:16263
discovery	9517_1#17	human	India	2005	ERS203223	Chewapreecha et al. Nat Microbiol. 2017 Jan 23;2:16263
discovery	9554_8#3	human	Australia	2005	ERS205841	Chewapreecha et al. Nat Microbiol. 2017 Jan 23;2:16263.
discovery	9742_9#14	human	PNG	2005	ERS205907	Chewapreecha et al. Nat Microbiol. 2017 Jan 23;2:16263
discovery	9742_9#15	human	Indonesia	2005	ERS205908	Chewapreecha et al. Nat Microbiol. 2017 Jan 23;2:16263
discovery	9742_9#17	human	Australia	2005	ERS205910	Chewapreecha et al. Nat Microbiol. 2017 Jan 23;2:16263.
discovery	9742_9#18	human	Australia	2005	ERS205911	Chewapreecha et al. Nat Microbiol. 2017 Jan 23;2:16263.
discovery	6998_1#14	pig	Singapore	2005	ERR069577	Nandi et al. Genome Res. 2015 Jan;25_1_:129-141
discovery	7910_5#24	pig	Singapore	2005	ERR160906	Nandi et al. Genome Res. 2015 Jan;25_1_:129-141
discovery	7910_7#11	dog	Singapore	2005	ERR160926	Nandi et al. Genome Res. 2015 Jan;25_1_:129-141
discovery	7910_7#14	sambar	Singapore	2005	ERR160929	Nandi et al. Genome Res. 2015 Jan;25_1_:129-141
discovery	7910_7#15	human	Singapore	2005	ERR160930	Nandi et al. Genome Res. 2015 Jan;25_1_:129-141
discovery	7910_7#1	parrot	Singapore	2005	ERR160916	Nandi et al. Genome Res. 2015 Jan;25_1_:129-141
discovery	7910_7#3	human	Singapore	2005	ERR160918	Nandi et al. Genome Res. 2015 Jan;25_1_:129-141
discovery	7910_7#4	dog	Singapore	2005	ERR160919	Nandi et al. Genome Res. 2015 Jan;25_1_:129-141
discovery	7910_7#5	pig	Singapore	2005	ERR160920	Nandi et al. Genome Res. 2015 Jan;25_1_:129-141
discovery	7910_7#8	dog	Singapore	2005	ERR160923	Nandi et al. Genome Res. 2015 Jan;25_1_:129-141
discovery	B03	env	Australia	2005	CP009151 n CP009150	Johnson et al. Genome Announc. 2015 Jan-Feb;3_1_:e01282-14
discovery	MSHR2138	human	Australia	2005	JRFM00000000	Johnson et al. Genome Announc. 2015 Jan-Feb; 3_1_: e01282-14.
discovery	8191_2#1	human	Cambodia	2006	ERS090373	Chewapreecha et al. Nat Microbiol. 2017 Jan 23;2:16263
discovery	8191_2#14	env	Cambodia	2006	ERS090386	Chewapreecha et al. Nat Microbiol. 2017 Jan 23;2:16263
discovery	8191_2#15	env	Cambodia	2006	ERS090387	Chewapreecha et al. Nat Microbiol. 2017 Jan 23;2:16263
discovery	8191_2#2	human	Cambodia	2006	ERS090374	Chewapreecha et al. Nat Microbiol. 2017 Jan 23;2:16263
discovery	8191_2#5	human	Cambodia	2006	ERS090377	Chewapreecha et al. Nat Microbiol. 2017 Jan 23;2:16263
discovery	8191_2#8	human	Cambodia	2006	ERS090380	Chewapreecha et al. Nat Microbiol. 2017 Jan 23;2:16263
discovery	8191_2#9	human	Cambodia	2006	ERS090381	Chewapreecha et al. Nat Microbiol. 2017 Jan 23;2:16263
discovery	9517_1#12	human	Brazil	2006	ERS203218	Chewapreecha et al. Nat Microbiol. 2017 Jan 23;2:16263
discovery	9517_1#9	human	Bangladesh	2006	ERS203215	Chewapreecha et al. Nat Microbiol. 2017 Jan 23;2:16263
discovery	9742_9#19	human	Australia	2006	ERS205912	Chewapreecha et al. Nat Microbiol. 2017 Jan 23;2:16263.
discovery	9742_9#20	human	Australia	2006	ERS205913	Chewapreecha et al. Nat Microbiol. 2017 Jan 23;2:16263.
discovery	9742_9#21	human	PNG	2006	ERS205914	Chewapreecha et al. Nat Microbiol. 2017 Jan 23;2:16263
discovery	MSHR2243	human	Australia	2006	CP009270 n CP009269	Johnson et al. Genome Announc. 2015 Jan-Feb;3_1_:e01282-14
discovery	8191_2#10	human	Cambodia	2007	ERS090382	Chewapreecha et al. Nat Microbiol. 2017 Jan 23;2:16263
discovery	8191_2#11	human	Cambodia	2007	ERS090383	Chewapreecha et al. Nat Microbiol. 2017 Jan 23;2:16263
discovery	8191_2#12	human	Cambodia	2007	ERS090384	Chewapreecha et al. Nat Microbiol. 2017 Jan 23;2:16263
discovery	8191_2#16	human	Cambodia	2007	ERS090388	Chewapreecha et al. Nat Microbiol. 2017 Jan 23;2:16263
discovery	8191_2#4	human	Cambodia	2007	ERS090376	Chewapreecha et al. Nat Microbiol. 2017 Jan 23;2:16263
discovery	9517_1#36	human	Virgin_Islands	2007	ERS203242	Chewapreecha et al. Nat Microbiol. 2017 Jan 23;2:16263
discovery	9742_9#22	human	Australia	2007	ERS205915	Chewapreecha et al. Nat Microbiol. 2017 Jan 23;2:16263.
discovery	9742_9#28	animal	China	2007	ERS205921	Chewapreecha et al. Nat Microbiol. 2017 Jan 23;2:16263
discovery	9742_9#30	animal	China	2007	ERS205923	Chewapreecha et al. Nat Microbiol. 2017 Jan 23;2:16263
discovery	MSHR2451	human	Australia	2007	JQEG00000000	Johnson et al. Genome Announc. 2015 Jan-Feb; 3_1_: e01282-14.
discovery	8191_2#13	human	Cambodia	2008	ERS090385	Chewapreecha et al. Nat Microbiol. 2017 Jan 23;2:16263
discovery	8191_2#17	human	Vietnam	2008	ERS090389	Chewapreecha et al. Nat Microbiol. 2017 Jan 23;2:16263
discovery	8191_2#18	human	Vietnam	2008	ERS090390	Chewapreecha et al. Nat Microbiol. 2017 Jan 23;2:16263
discovery	8191_2#3	human	Cambodia	2008	ERS090375	Chewapreecha et al. Nat Microbiol. 2017 Jan 23;2:16263
discovery	8191_2#6	human	Cambodia	2008	ERS090378	Chewapreecha et al. Nat Microbiol. 2017 Jan 23;2:16263
discovery	8191_2#7	human	Cambodia	2008	ERS090379	Chewapreecha et al. Nat Microbiol. 2017 Jan 23;2:16263
discovery	9742_9#24	human	Fiji	2008	ERS205917	Chewapreecha et al. Nat Microbiol. 2017 Jan 23;2:16263
discovery	9742_9#34	Unknown	Cambodia	2008	ERS205927	Chewapreecha et al. Nat Microbiol. 2017 Jan 23;2:16263
discovery	MSHR2990	human	Australia	2008	JQHV00000000	Johnson et al. Genome Announc. 2015 Jan-Feb; 3_1_: e01282-14.
discovery	MSHR3016	human	Australia	2008	JQEH00000000	Johnson et al. Genome Announc. 2015 Jan-Feb; 3_1_: e01282-14.
discovery	8009_4#13	env	Laos	2009	ERS090355	Chewapreecha et al. Nat Microbiol. 2017 Jan 23;2:16263
discovery	8009_4#14	env	Laos	2009	ERS090356	Chewapreecha et al. Nat Microbiol. 2017 Jan 23;2:16263
discovery	8009_4#15	env	Laos	2009	ERS090357	Chewapreecha et al. Nat Microbiol. 2017 Jan 23;2:16263
discovery	8191_2#19	human	Vietnam	2009	ERS090391	Chewapreecha et al. Nat Microbiol. 2017 Jan 23;2:16263
discovery	8191_2#20	human	Vietnam	2009	ERS090392	Chewapreecha et al. Nat Microbiol. 2017 Jan 23;2:16263
discovery	8191_2#21	human	Vietnam	2009	ERS090393	Chewapreecha et al. Nat Microbiol. 2017 Jan 23;2:16263
discovery	9742_9#25	env	Australia	2009	ERS205918	Chewapreecha et al. Nat Microbiol. 2017 Jan 23;2:16263.
discovery	MSHR3335	human	Australia	2009	JRFL00000000	Johnson et al. Genome Announc. 2015 Jan-Feb; 3_1_: e01282-14.
discovery	MSHR3458	human	Australia	2009	JQOB00000000	Johnson et al. Genome Announc. 2015 Jan-Feb;3_1_:e01282-14
discovery	10532_1#79	human	Kenya	2010	ERS333132	Chewapreecha et al. Nat Microbiol. 2017 Jan 23;2:16263
discovery	8191_2#22	human	Vietnam	2010	ERS090394	Chewapreecha et al. Nat Microbiol. 2017 Jan 23;2:16263
discovery	8191_2#23	human	Vietnam	2010	ERS090395	Chewapreecha et al. Nat Microbiol. 2017 Jan 23;2:16263
discovery	8191_2#24	human	Vietnam	2010	ERS090396	Chewapreecha et al. Nat Microbiol. 2017 Jan 23;2:16263
discovery	8191_2#25	human	Vietnam	2010	ERS090397	Chewapreecha et al. Nat Microbiol. 2017 Jan 23;2:16263
discovery	8191_2#26	human	Vietnam	2010	ERS090398	Chewapreecha et al. Nat Microbiol. 2017 Jan 23;2:16263
discovery	8191_2#27	human	Vietnam	2010	ERS090399	Chewapreecha et al. Nat Microbiol. 2017 Jan 23;2:16263
discovery	8191_2#28	human	Vietnam	2010	ERS090400	Chewapreecha et al. Nat Microbiol. 2017 Jan 23;2:16263
discovery	8191_2#29	human	Vietnam	2010	ERS090401	Chewapreecha et al. Nat Microbiol. 2017 Jan 23;2:16263
discovery	9517_1#10	human	Bangladesh	2010	ERS203216	Chewapreecha et al. Nat Microbiol. 2017 Jan 23;2:16263
discovery	9517_1#18	human	India	2010	ERS203224	Chewapreecha et al. Nat Microbiol. 2017 Jan 23;2:16263
discovery	9517_1#30	human	Nigeria	2010	ERS203236	Chewapreecha et al. Nat Microbiol. 2017 Jan 23;2:16263
discovery	9554_8#19	human	Martinique	2010	ERS205857	Chewapreecha et al. Nat Microbiol. 2017 Jan 23;2:16263
discovery	9554_8#21	human	Martinique	2010	ERS205859	Chewapreecha et al. Nat Microbiol. 2017 Jan 23;2:16263
discovery	9554_8#22	human	Cambodia	2010	ERS205860	Chewapreecha et al. Nat Microbiol. 2017 Jan 23;2:16263
discovery	9554_8#5	env	Australia	2010	ERS205843	Chewapreecha et al. Nat Microbiol. 2017 Jan 23;2:16263.
discovery	10156_3#10	human	Thailand	2010	ERR339078	Chewapreecha et at. Commun Biol. 2019 Nov 22;2:428
discovery	10156_3#11	human	Thailand	2010	ERR339079	Chewapreecha et at. Commun Biol. 2019 Nov 22;2:428
discovery	10156_3#12	human	Thailand	2010	ERR339080	Chewapreecha et at. Commun Biol. 2019 Nov 22;2:428
discovery	10156_3#13	human	Thailand	2010	ERR339081	Chewapreecha et at. Commun Biol. 2019 Nov 22;2:428
discovery	10156_3#14	human	Thailand	2010	ERR339082	Chewapreecha et at. Commun Biol. 2019 Nov 22;2:428
discovery	10156_3#15	human	Thailand	2010	ERR339083	Chewapreecha et at. Commun Biol. 2019 Nov 22;2:428
discovery	10156_3#16	human	Thailand	2010	ERR339084	Chewapreecha et at. Commun Biol. 2019 Nov 22;2:428
discovery	10156_3#17	human	Thailand	2010	ERR339085	Chewapreecha et at. Commun Biol. 2019 Nov 22;2:428
discovery	10156_3#18	human	Thailand	2010	ERR339086	Chewapreecha et at. Commun Biol. 2019 Nov 22;2:428
discovery	10156_3#19	human	Thailand	2010	ERR339087	Chewapreecha et at. Commun Biol. 2019 Nov 22;2:428
discovery	10156_3#1	human	Thailand	2010	ERR339069	Chewapreecha et at. Commun Biol. 2019 Nov 22;2:428
discovery	10156_3#20	human	Thailand	2010	ERR339088	Chewapreecha et at. Commun Biol. 2019 Nov 22;2:428
discovery	10156_3#21	human	Thailand	2010	ERR339089	Chewapreecha et at. Commun Biol. 2019 Nov 22;2:428
discovery	10156_3#22	human	Thailand	2010	ERR339090	Chewapreecha et at. Commun Biol. 2019 Nov 22;2:428
discovery	10156_3#23	human	Thailand	2010	ERR339091	Chewapreecha et at. Commun Biol. 2019 Nov 22;2:428
discovery	10156_3#24	human	Thailand	2010	ERR339092	Chewapreecha et at. Commun Biol. 2019 Nov 22;2:428
discovery	10156_3#25	human	Thailand	2010	ERR339093	Chewapreecha et at. Commun Biol. 2019 Nov 22;2:428
discovery	10156_3#26	human	Thailand	2010	ERR339094	Chewapreecha et at. Commun Biol. 2019 Nov 22;2:428
discovery	10156_3#27	human	Thailand	2010	ERR339095	Chewapreecha et at. Commun Biol. 2019 Nov 22;2:428
discovery	10156_3#28	human	Thailand	2010	ERR339096	Chewapreecha et at. Commun Biol. 2019 Nov 22;2:428
discovery	10156_3#29	human	Thailand	2010	ERR339097	Chewapreecha et at. Commun Biol. 2019 Nov 22;2:428
discovery	10156_3#2	human	Thailand	2010	ERR339070	Chewapreecha et at. Commun Biol. 2019 Nov 22;2:428
discovery	10156_3#30	human	Thailand	2010	ERR339098	Chewapreecha et at. Commun Biol. 2019 Nov 22;2:428
discovery	10156_3#31	human	Thailand	2010	ERR339099	Chewapreecha et at. Commun Biol. 2019 Nov 22;2:428
discovery	10156_3#32	human	Thailand	2010	ERR339100	Chewapreecha et at. Commun Biol. 2019 Nov 22;2:428
discovery	10156_3#33	human	Thailand	2010	ERR339101	Chewapreecha et at. Commun Biol. 2019 Nov 22;2:428
discovery	10156_3#34	human	Thailand	2010	ERR339102	Chewapreecha et at. Commun Biol. 2019 Nov 22;2:428
discovery	10156_3#35	human	Thailand	2010	ERR339103	Chewapreecha et at. Commun Biol. 2019 Nov 22;2:428
discovery	10156_3#36	human	Thailand	2010	ERR339104	Chewapreecha et at. Commun Biol. 2019 Nov 22;2:428
discovery	10156_3#3	human	Thailand	2010	ERR339071	Chewapreecha et at. Commun Biol. 2019 Nov 22;2:428
discovery	10156_3#46	human	Thailand	2010	ERR339114	Chewapreecha et at. Commun Biol. 2019 Nov 22;2:428
discovery	10156_3#47	human	Thailand	2010	ERR339115	Chewapreecha et at. Commun Biol. 2019 Nov 22;2:428
discovery	10156_3#48	human	Thailand	2010	ERR339116	Chewapreecha et at. Commun Biol. 2019 Nov 22;2:428
discovery	10156_3#49	human	Thailand	2010	ERR339117	Chewapreecha et at. Commun Biol. 2019 Nov 22;2:428
discovery	10156_3#50	human	Thailand	2010	ERR339118	Chewapreecha et at. Commun Biol. 2019 Nov 22;2:428
discovery	10156_3#51	human	Thailand	2010	ERR339119	Chewapreecha et at. Commun Biol. 2019 Nov 22;2:428
discovery	10156_3#52	human	Thailand	2010	ERR339120	Chewapreecha et at. Commun Biol. 2019 Nov 22;2:428
discovery	10156_3#53	human	Thailand	2010	ERR339121	Chewapreecha et at. Commun Biol. 2019 Nov 22;2:428
discovery	10156_3#54	human	Thailand	2010	ERR339122	Chewapreecha et at. Commun Biol. 2019 Nov 22;2:428
discovery	10156_3#55	human	Thailand	2010	ERR339123	Chewapreecha et at. Commun Biol. 2019 Nov 22;2:428
discovery	10156_3#56	human	Thailand	2010	ERR339124	Chewapreecha et at. Commun Biol. 2019 Nov 22;2:428
discovery	10156_3#57	human	Thailand	2010	ERR339125	Chewapreecha et at. Commun Biol. 2019 Nov 22;2:428
discovery	10156_3#58	human	Thailand	2010	ERR339126	Chewapreecha et at. Commun Biol. 2019 Nov 22;2:428
discovery	10156_3#59	human	Thailand	2010	ERR339127	Chewapreecha et at. Commun Biol. 2019 Nov 22;2:428
discovery	10156_3#5	human	Thailand	2010	ERR339073	Chewapreecha et at. Commun Biol. 2019 Nov 22;2:428
discovery	10156_3#60	human	Thailand	2010	ERR339128	Chewapreecha et at. Commun Biol. 2019 Nov 22;2:428
discovery	10156_3#6	human	Thailand	2010	ERR339074	Chewapreecha et at. Commun Biol. 2019 Nov 22;2:428
discovery	10156_3#7	human	Thailand	2010	ERR339075	Chewapreecha et at. Commun Biol. 2019 Nov 22;2:428
discovery	10156_3#9	human	Thailand	2010	ERR339077	Chewapreecha et at. Commun Biol. 2019 Nov 22;2:428
discovery	10156_5#31	env	Thailand	2010	ERR339219	Chewapreecha et at. Commun Biol. 2019 Nov 22;2:428
discovery	10156_5#32	env	Thailand	2010	ERR339220	Chewapreecha et at. Commun Biol. 2019 Nov 22;2:428
discovery	10156_5#33	env	Thailand	2010	ERR339221	Chewapreecha et at. Commun Biol. 2019 Nov 22;2:428
discovery	10156_5#34	env	Thailand	2010	ERR339222	Chewapreecha et at. Commun Biol. 2019 Nov 22;2:428
discovery	10156_5#35	env	Thailand	2010	ERR339223	Chewapreecha et at. Commun Biol. 2019 Nov 22;2:428
discovery	10156_5#36	env	Thailand	2010	ERR339224	Chewapreecha et at. Commun Biol. 2019 Nov 22;2:428
discovery	10156_5#37	env	Thailand	2010	ERR339225	Chewapreecha et at. Commun Biol. 2019 Nov 22;2:428
discovery	10156_5#38	env	Thailand	2010	ERR339226	Chewapreecha et at. Commun Biol. 2019 Nov 22;2:428
discovery	10156_5#39	env	Thailand	2010	ERR339227	Chewapreecha et at. Commun Biol. 2019 Nov 22;2:428
discovery	10156_5#40	env	Thailand	2010	ERR339228	Chewapreecha et at. Commun Biol. 2019 Nov 22;2:428
discovery	10156_5#41	env	Thailand	2010	ERR339229	Chewapreecha et at. Commun Biol. 2019 Nov 22;2:428
discovery	10156_5#42	env	Thailand	2010	ERR339230	Chewapreecha et at. Commun Biol. 2019 Nov 22;2:428
discovery	10156_5#43	env	Thailand	2010	ERR339231	Chewapreecha et at. Commun Biol. 2019 Nov 22;2:428
discovery	10156_5#44	env	Thailand	2010	ERR339232	Chewapreecha et at. Commun Biol. 2019 Nov 22;2:428
discovery	10156_5#45	env	Thailand	2010	ERR339233	Chewapreecha et at. Commun Biol. 2019 Nov 22;2:428
discovery	10156_5#46	env	Thailand	2010	ERR339234	Chewapreecha et at. Commun Biol. 2019 Nov 22;2:428
discovery	10156_5#47	env	Thailand	2010	ERR339235	Chewapreecha et at. Commun Biol. 2019 Nov 22;2:428
discovery	10156_5#48	env	Thailand	2010	ERR339236	Chewapreecha et at. Commun Biol. 2019 Nov 22;2:428
discovery	10156_5#49	env	Thailand	2010	ERR339237	Chewapreecha et at. Commun Biol. 2019 Nov 22;2:428
discovery	10156_5#50	env	Thailand	2010	ERR339238	Chewapreecha et at. Commun Biol. 2019 Nov 22;2:428
discovery	10156_5#51	env	Thailand	2010	ERR339239	Chewapreecha et at. Commun Biol. 2019 Nov 22;2:428
discovery	10156_5#52	env	Thailand	2010	ERR339240	Chewapreecha et at. Commun Biol. 2019 Nov 22;2:428
discovery	10156_5#53	env	Thailand	2010	ERR339241	Chewapreecha et at. Commun Biol. 2019 Nov 22;2:428
discovery	10156_5#54	env	Thailand	2010	ERR339242	Chewapreecha et at. Commun Biol. 2019 Nov 22;2:428
discovery	10156_5#55	env	Thailand	2010	ERR339243	Chewapreecha et at. Commun Biol. 2019 Nov 22;2:428
discovery	10156_5#56	env	Thailand	2010	ERR339244	Chewapreecha et at. Commun Biol. 2019 Nov 22;2:428
discovery	10156_5#57	env	Thailand	2010	ERR339245	Chewapreecha et at. Commun Biol. 2019 Nov 22;2:428
discovery	10156_5#58	env	Thailand	2010	ERR339246	Chewapreecha et at. Commun Biol. 2019 Nov 22;2:428
discovery	10156_5#59	env	Thailand	2010	ERR339247	Chewapreecha et at. Commun Biol. 2019 Nov 22;2:428
discovery	10156_5#60	env	Thailand	2010	ERR339248	Chewapreecha et at. Commun Biol. 2019 Nov 22;2:428
discovery	10156_6#10	env	Thailand	2010	ERR339258	Chewapreecha et at. Commun Biol. 2019 Nov 22;2:428
discovery	10156_6#11	env	Thailand	2010	ERR339259	Chewapreecha et at. Commun Biol. 2019 Nov 22;2:428
discovery	10156_6#12	env	Thailand	2010	ERR339260	Chewapreecha et at. Commun Biol. 2019 Nov 22;2:428
discovery	10156_6#13	env	Thailand	2010	ERR339261	Chewapreecha et at. Commun Biol. 2019 Nov 22;2:428
discovery	10156_6#14	env	Thailand	2010	ERR339262	Chewapreecha et at. Commun Biol. 2019 Nov 22;2:428
discovery	10156_6#15	env	Thailand	2010	ERR339263	Chewapreecha et at. Commun Biol. 2019 Nov 22;2:428
discovery	10156_6#16	env	Thailand	2010	ERR339264	Chewapreecha et at. Commun Biol. 2019 Nov 22;2:428
discovery	10156_6#17	env	Thailand	2010	ERR339265	Chewapreecha et at. Commun Biol. 2019 Nov 22;2:428
discovery	10156_6#18	env	Thailand	2010	ERR339266	Chewapreecha et at. Commun Biol. 2019 Nov 22;2:428
discovery	10156_6#19	env	Thailand	2010	ERR339267	Chewapreecha et at. Commun Biol. 2019 Nov 22;2:428
discovery	10156_6#1	env	Thailand	2010	ERR339249	Chewapreecha et at. Commun Biol. 2019 Nov 22;2:428
discovery	10156_6#20	env	Thailand	2010	ERR339268	Chewapreecha et at. Commun Biol. 2019 Nov 22;2:428
discovery	10156_6#21	env	Thailand	2010	ERR339269	Chewapreecha et at. Commun Biol. 2019 Nov 22;2:428
discovery	10156_6#22	env	Thailand	2010	ERR339270	Chewapreecha et at. Commun Biol. 2019 Nov 22;2:428
discovery	10156_6#23	env	Thailand	2010	ERR339271	Chewapreecha et at. Commun Biol. 2019 Nov 22;2:428
discovery	10156_6#24	env	Thailand	2010	ERR339272	Chewapreecha et at. Commun Biol. 2019 Nov 22;2:428
discovery	10156_6#25	env	Thailand	2010	ERR339273	Chewapreecha et at. Commun Biol. 2019 Nov 22;2:428
discovery	10156_6#26	env	Thailand	2010	ERR339274	Chewapreecha et at. Commun Biol. 2019 Nov 22;2:428
discovery	10156_6#27	env	Thailand	2010	ERR339275	Chewapreecha et at. Commun Biol. 2019 Nov 22;2:428
discovery	10156_6#28	env	Thailand	2010	ERR339276	Chewapreecha et at. Commun Biol. 2019 Nov 22;2:428
discovery	10156_6#29	env	Thailand	2010	ERR339277	Chewapreecha et at. Commun Biol. 2019 Nov 22;2:428
discovery	10156_6#2	env	Thailand	2010	ERR339250	Chewapreecha et at. Commun Biol. 2019 Nov 22;2:428
discovery	10156_6#30	env	Thailand	2010	ERR339278	Chewapreecha et at. Commun Biol. 2019 Nov 22;2:428
discovery	10156_6#31	env	Thailand	2010	ERR339279	Chewapreecha et at. Commun Biol. 2019 Nov 22;2:428
discovery	10156_6#32	env	Thailand	2010	ERR339280	Chewapreecha et at. Commun Biol. 2019 Nov 22;2:428
discovery	10156_6#33	env	Thailand	2010	ERR339281	Chewapreecha et at. Commun Biol. 2019 Nov 22;2:428
discovery	10156_6#34	env	Thailand	2010	ERR339282	Chewapreecha et at. Commun Biol. 2019 Nov 22;2:428
discovery	10156_6#35	env	Thailand	2010	ERR339283	Chewapreecha et at. Commun Biol. 2019 Nov 22;2:428
discovery	10156_6#36	env	Thailand	2010	ERR339284	Chewapreecha et at. Commun Biol. 2019 Nov 22;2:428
discovery	10156_6#37	env	Thailand	2010	ERR339285	Chewapreecha et at. Commun Biol. 2019 Nov 22;2:428
discovery	10156_6#38	env	Thailand	2010	ERR339286	Chewapreecha et at. Commun Biol. 2019 Nov 22;2:428
discovery	10156_6#39	env	Thailand	2010	ERR339287	Chewapreecha et at. Commun Biol. 2019 Nov 22;2:428
discovery	10156_6#3	env	Thailand	2010	ERR339251	Chewapreecha et at. Commun Biol. 2019 Nov 22;2:428
discovery	10156_6#40	env	Thailand	2010	ERR339288	Chewapreecha et at. Commun Biol. 2019 Nov 22;2:428
discovery	10156_6#41	env	Thailand	2010	ERR339289	Chewapreecha et at. Commun Biol. 2019 Nov 22;2:428
discovery	10156_6#42	env	Thailand	2010	ERR339290	Chewapreecha et at. Commun Biol. 2019 Nov 22;2:428
discovery	10156_6#43	env	Thailand	2010	ERR339291	Chewapreecha et at. Commun Biol. 2019 Nov 22;2:428
discovery	10156_6#44	env	Thailand	2010	ERR339292	Chewapreecha et at. Commun Biol. 2019 Nov 22;2:428
discovery	10156_6#45	env	Thailand	2010	ERR339293	Chewapreecha et at. Commun Biol. 2019 Nov 22;2:428
discovery	10156_6#46	env	Thailand	2010	ERR339294	Chewapreecha et at. Commun Biol. 2019 Nov 22;2:428
discovery	10156_6#47	env	Thailand	2010	ERR339295	Chewapreecha et at. Commun Biol. 2019 Nov 22;2:428
discovery	10156_6#48	env	Thailand	2010	ERR339296	Chewapreecha et at. Commun Biol. 2019 Nov 22;2:428
discovery	10156_6#49	env	Thailand	2010	ERR339297	Chewapreecha et at. Commun Biol. 2019 Nov 22;2:428
discovery	10156_6#50	env	Thailand	2010	ERR339298	Chewapreecha et at. Commun Biol. 2019 Nov 22;2:428
discovery	10156_6#51	env	Thailand	2010	ERR339299	Chewapreecha et at. Commun Biol. 2019 Nov 22;2:428
discovery	10156_6#5	env	Thailand	2010	ERR339253	Chewapreecha et at. Commun Biol. 2019 Nov 22;2:428
discovery	10156_6#6	env	Thailand	2010	ERR339254	Chewapreecha et at. Commun Biol. 2019 Nov 22;2:428
discovery	10156_6#7	env	Thailand	2010	ERR339255	Chewapreecha et at. Commun Biol. 2019 Nov 22;2:428
discovery	10156_6#8	env	Thailand	2010	ERR339256	Chewapreecha et at. Commun Biol. 2019 Nov 22;2:428
discovery	10156_6#9	env	Thailand	2010	ERR339257	Chewapreecha et at. Commun Biol. 2019 Nov 22;2:428
discovery	10156_7#52	env	Thailand	2010	ERR339360	Chewapreecha et at. Commun Biol. 2019 Nov 22;2:428
discovery	10156_7#53	env	Thailand	2010	ERR339361	Chewapreecha et at. Commun Biol. 2019 Nov 22;2:428
discovery	10156_7#54	env	Thailand	2010	ERR339362	Chewapreecha et at. Commun Biol. 2019 Nov 22;2:428
discovery	10156_7#55	env	Thailand	2010	ERR339363	Chewapreecha et at. Commun Biol. 2019 Nov 22;2:428
discovery	10156_7#56	env	Thailand	2010	ERR339364	Chewapreecha et at. Commun Biol. 2019 Nov 22;2:428
discovery	10156_7#57	env	Thailand	2010	ERR339365	Chewapreecha et at. Commun Biol. 2019 Nov 22;2:428
discovery	10208_7#19	env	Thailand	2010	ERR341135	Chewapreecha et at. Commun Biol. 2019 Nov 22;2:428
discovery	10208_7#20	env	Thailand	2010	ERR341136	Chewapreecha et at. Commun Biol. 2019 Nov 22;2:428
discovery	10208_7#21	env	Thailand	2010	ERR341137	Chewapreecha et at. Commun Biol. 2019 Nov 22;2:428
discovery	10208_7#22	env	Thailand	2010	ERR341138	Chewapreecha et at. Commun Biol. 2019 Nov 22;2:428
discovery	10208_7#23	env	Thailand	2010	ERR341139	Chewapreecha et at. Commun Biol. 2019 Nov 22;2:428
discovery	10208_7#24	env	Thailand	2010	ERR341140	Chewapreecha et at. Commun Biol. 2019 Nov 22;2:428
discovery	10208_7#25	env	Thailand	2010	ERR341141	Chewapreecha et at. Commun Biol. 2019 Nov 22;2:428
discovery	10208_7#26	env	Thailand	2010	ERR341142	Chewapreecha et at. Commun Biol. 2019 Nov 22;2:428
discovery	10208_7#27	env	Thailand	2010	ERR341143	Chewapreecha et at. Commun Biol. 2019 Nov 22;2:428
discovery	10208_7#28	env	Thailand	2010	ERR341144	Chewapreecha et at. Commun Biol. 2019 Nov 22;2:428
discovery	10208_7#29	env	Thailand	2010	ERR341145	Chewapreecha et at. Commun Biol. 2019 Nov 22;2:428
discovery	10208_7#30	env	Thailand	2010	ERR341146	Chewapreecha et at. Commun Biol. 2019 Nov 22;2:428
discovery	10208_7#31	env	Thailand	2010	ERR341147	Chewapreecha et at. Commun Biol. 2019 Nov 22;2:428
discovery	10208_7#32	env	Thailand	2010	ERR341148	Chewapreecha et at. Commun Biol. 2019 Nov 22;2:428
discovery	10208_7#33	env	Thailand	2010	ERR341149	Chewapreecha et at. Commun Biol. 2019 Nov 22;2:428
discovery	10208_7#34	env	Thailand	2010	ERR341150	Chewapreecha et at. Commun Biol. 2019 Nov 22;2:428
discovery	10208_7#35	env	Thailand	2010	ERR341151	Chewapreecha et at. Commun Biol. 2019 Nov 22;2:428
discovery	10208_7#36	env	Thailand	2010	ERR341152	Chewapreecha et at. Commun Biol. 2019 Nov 22;2:428
discovery	10208_7#37	env	Thailand	2010	ERR341153	Chewapreecha et at. Commun Biol. 2019 Nov 22;2:428
discovery	10208_7#38	env	Thailand	2010	ERR341154	Chewapreecha et at. Commun Biol. 2019 Nov 22;2:428
discovery	10208_7#39	env	Thailand	2010	ERR341155	Chewapreecha et at. Commun Biol. 2019 Nov 22;2:428
discovery	10208_7#40	env	Thailand	2010	ERR341156	Chewapreecha et at. Commun Biol. 2019 Nov 22;2:428
discovery	10208_7#41	env	Thailand	2010	ERR341157	Chewapreecha et at. Commun Biol. 2019 Nov 22;2:428
discovery	10208_7#42	env	Thailand	2010	ERR341158	Chewapreecha et at. Commun Biol. 2019 Nov 22;2:428
discovery	10208_7#43	env	Thailand	2010	ERR341159	Chewapreecha et at. Commun Biol. 2019 Nov 22;2:428
discovery	10208_7#44	env	Thailand	2010	ERR341160	Chewapreecha et at. Commun Biol. 2019 Nov 22;2:428
discovery	10208_7#45	env	Thailand	2010	ERR341161	Chewapreecha et at. Commun Biol. 2019 Nov 22;2:428
discovery	10208_7#46	env	Thailand	2010	ERR341162	Chewapreecha et at. Commun Biol. 2019 Nov 22;2:428
discovery	10208_7#47	env	Thailand	2010	ERR341163	Chewapreecha et at. Commun Biol. 2019 Nov 22;2:428
discovery	10208_7#48	env	Thailand	2010	ERR341164	Chewapreecha et at. Commun Biol. 2019 Nov 22;2:428
discovery	10209_8#10	human	Thailand	2010	ERR341247	Chewapreecha et at. Commun Biol. 2019 Nov 22;2:428
discovery	10209_8#11	human	Thailand	2010	ERR341248	Chewapreecha et at. Commun Biol. 2019 Nov 22;2:428
discovery	10209_8#12	human	Thailand	2010	ERR341249	Chewapreecha et at. Commun Biol. 2019 Nov 22;2:428
discovery	10209_8#13	human	Thailand	2010	ERR341250	Chewapreecha et at. Commun Biol. 2019 Nov 22;2:428
discovery	10209_8#14	human	Thailand	2010	ERR341251	Chewapreecha et at. Commun Biol. 2019 Nov 22;2:428
discovery	10209_8#15	human	Thailand	2010	ERR341252	Chewapreecha et at. Commun Biol. 2019 Nov 22;2:428
discovery	10209_8#16	human	Thailand	2010	ERR341253	Chewapreecha et at. Commun Biol. 2019 Nov 22;2:428
discovery	10209_8#17	human	Thailand	2010	ERR341254	Chewapreecha et at. Commun Biol. 2019 Nov 22;2:428
discovery	10209_8#18	human	Thailand	2010	ERR341255	Chewapreecha et at. Commun Biol. 2019 Nov 22;2:428
discovery	10209_8#19	human	Thailand	2010	ERR341256	Chewapreecha et at. Commun Biol. 2019 Nov 22;2:428
discovery	10209_8#1	human	Thailand	2010	ERR341238	Chewapreecha et at. Commun Biol. 2019 Nov 22;2:428
discovery	10209_8#20	human	Thailand	2010	ERR341257	Chewapreecha et at. Commun Biol. 2019 Nov 22;2:428
discovery	10209_8#21	human	Thailand	2010	ERR341258	Chewapreecha et at. Commun Biol. 2019 Nov 22;2:428
discovery	10209_8#22	human	Thailand	2010	ERR341259	Chewapreecha et at. Commun Biol. 2019 Nov 22;2:428
discovery	10209_8#23	human	Thailand	2010	ERR341260	Chewapreecha et at. Commun Biol. 2019 Nov 22;2:428
discovery	10209_8#24	human	Thailand	2010	ERR341261	Chewapreecha et at. Commun Biol. 2019 Nov 22;2:428
discovery	10209_8#25	human	Thailand	2010	ERR341262	Chewapreecha et at. Commun Biol. 2019 Nov 22;2:428
discovery	10209_8#26	human	Thailand	2010	ERR341263	Chewapreecha et at. Commun Biol. 2019 Nov 22;2:428
discovery	10209_8#28	human	Thailand	2010	ERR341264	Chewapreecha et at. Commun Biol. 2019 Nov 22;2:428
discovery	10209_8#29	human	Thailand	2010	ERR341265	Chewapreecha et at. Commun Biol. 2019 Nov 22;2:428
discovery	10209_8#2	human	Thailand	2010	ERR341239	Chewapreecha et at. Commun Biol. 2019 Nov 22;2:428
discovery	10209_8#31	human	Thailand	2010	ERR341266	Chewapreecha et at. Commun Biol. 2019 Nov 22;2:428
discovery	10209_8#32	human	Thailand	2010	ERR341267	Chewapreecha et at. Commun Biol. 2019 Nov 22;2:428
discovery	10209_8#33	human	Thailand	2010	ERR341268	Chewapreecha et at. Commun Biol. 2019 Nov 22;2:428
discovery	10209_8#34	human	Thailand	2010	ERR341269	Chewapreecha et at. Commun Biol. 2019 Nov 22;2:428
discovery	10209_8#36	human	Thailand	2010	ERR341270	Chewapreecha et at. Commun Biol. 2019 Nov 22;2:428
discovery	10209_8#37	human	Thailand	2010	ERR341271	Chewapreecha et at. Commun Biol. 2019 Nov 22;2:428
discovery	10209_8#39	human	Thailand	2010	ERR341272	Chewapreecha et at. Commun Biol. 2019 Nov 22;2:428
discovery	10209_8#3	human	Thailand	2010	ERR341240	Chewapreecha et at. Commun Biol. 2019 Nov 22;2:428
discovery	10209_8#40	human	Thailand	2010	ERR341273	Chewapreecha et at. Commun Biol. 2019 Nov 22;2:428
discovery	10209_8#41	human	Thailand	2010	ERR341274	Chewapreecha et at. Commun Biol. 2019 Nov 22;2:428
discovery	10209_8#42	human	Thailand	2010	ERR341275	Chewapreecha et at. Commun Biol. 2019 Nov 22;2:428
discovery	10209_8#44	human	Thailand	2010	ERR341276	Chewapreecha et at. Commun Biol. 2019 Nov 22;2:428
discovery	10209_8#45	human	Thailand	2010	ERR341277	Chewapreecha et at. Commun Biol. 2019 Nov 22;2:428
discovery	10209_8#47	human	Thailand	2010	ERR341278	Chewapreecha et at. Commun Biol. 2019 Nov 22;2:428
discovery	10209_8#48	human	Thailand	2010	ERR341279	Chewapreecha et at. Commun Biol. 2019 Nov 22;2:428
discovery	10209_8#49	human	Thailand	2010	ERR341280	Chewapreecha et at. Commun Biol. 2019 Nov 22;2:428
discovery	10209_8#50	human	Thailand	2010	ERR341281	Chewapreecha et at. Commun Biol. 2019 Nov 22;2:428
discovery	10209_8#52	human	Thailand	2010	ERR341282	Chewapreecha et at. Commun Biol. 2019 Nov 22;2:428
discovery	10209_8#53	human	Thailand	2010	ERR341283	Chewapreecha et at. Commun Biol. 2019 Nov 22;2:428
discovery	10209_8#55	human	Thailand	2010	ERR341284	Chewapreecha et at. Commun Biol. 2019 Nov 22;2:428
discovery	10209_8#56	human	Thailand	2010	ERR341285	Chewapreecha et at. Commun Biol. 2019 Nov 22;2:428
discovery	10209_8#57	human	Thailand	2010	ERR341286	Chewapreecha et at. Commun Biol. 2019 Nov 22;2:428
discovery	10209_8#58	human	Thailand	2010	ERR341287	Chewapreecha et at. Commun Biol. 2019 Nov 22;2:428
discovery	10209_8#5	human	Thailand	2010	ERR341242	Chewapreecha et at. Commun Biol. 2019 Nov 22;2:428
discovery	10209_8#60	human	Thailand	2010	ERR341288	Chewapreecha et at. Commun Biol. 2019 Nov 22;2:428
discovery	10209_8#6	human	Thailand	2010	ERR341243	Chewapreecha et at. Commun Biol. 2019 Nov 22;2:428
discovery	10209_8#7	human	Thailand	2010	ERR341244	Chewapreecha et at. Commun Biol. 2019 Nov 22;2:428
discovery	10209_8#8	human	Thailand	2010	ERR341245	Chewapreecha et at. Commun Biol. 2019 Nov 22;2:428
discovery	10209_8#9	human	Thailand	2010	ERR341246	Chewapreecha et at. Commun Biol. 2019 Nov 22;2:428
discovery	10235_7#10	human	Thailand	2010	ERR343688	Chewapreecha et at. Commun Biol. 2019 Nov 22;2:428
discovery	10235_7#11	human	Thailand	2010	ERR343689	Chewapreecha et at. Commun Biol. 2019 Nov 22;2:428
discovery	10235_7#12	human	Thailand	2010	ERR343690	Chewapreecha et at. Commun Biol. 2019 Nov 22;2:428
discovery	10235_7#13	human	Thailand	2010	ERR343691	Chewapreecha et at. Commun Biol. 2019 Nov 22;2:428
discovery	10235_7#14	human	Thailand	2010	ERR343692	Chewapreecha et at. Commun Biol. 2019 Nov 22;2:428
discovery	10235_7#15	human	Thailand	2010	ERR343693	Chewapreecha et at. Commun Biol. 2019 Nov 22;2:428
discovery	10235_7#16	human	Thailand	2010	ERR343694	Chewapreecha et at. Commun Biol. 2019 Nov 22;2:428
discovery	10235_7#17	human	Thailand	2010	ERR343695	Chewapreecha et at. Commun Biol. 2019 Nov 22;2:428
discovery	10235_7#18	human	Thailand	2010	ERR343696	Chewapreecha et at. Commun Biol. 2019 Nov 22;2:428
discovery	10235_7#19	human	Thailand	2010	ERR343697	Chewapreecha et at. Commun Biol. 2019 Nov 22;2:428
discovery	10235_7#1	human	Thailand	2010	ERR343679	Chewapreecha et at. Commun Biol. 2019 Nov 22;2:428
discovery	10235_7#20	human	Thailand	2010	ERR343698	Chewapreecha et at. Commun Biol. 2019 Nov 22;2:428
discovery	10235_7#21	human	Thailand	2010	ERR343699	Chewapreecha et at. Commun Biol. 2019 Nov 22;2:428
discovery	10235_7#22	human	Thailand	2010	ERR343700	Chewapreecha et at. Commun Biol. 2019 Nov 22;2:428
discovery	10235_7#23	human	Thailand	2010	ERR343701	Chewapreecha et at. Commun Biol. 2019 Nov 22;2:428
discovery	10235_7#24	human	Thailand	2010	ERR343702	Chewapreecha et at. Commun Biol. 2019 Nov 22;2:428
discovery	10235_7#25	human	Thailand	2010	ERR343703	Chewapreecha et at. Commun Biol. 2019 Nov 22;2:428
discovery	10235_7#26	human	Thailand	2010	ERR343704	Chewapreecha et at. Commun Biol. 2019 Nov 22;2:428
discovery	10235_7#27	human	Thailand	2010	ERR343705	Chewapreecha et at. Commun Biol. 2019 Nov 22;2:428
discovery	10235_7#28	human	Thailand	2010	ERR343706	Chewapreecha et at. Commun Biol. 2019 Nov 22;2:428
discovery	10235_7#29	human	Thailand	2010	ERR343707	Chewapreecha et at. Commun Biol. 2019 Nov 22;2:428
discovery	10235_7#2	human	Thailand	2010	ERR343680	Chewapreecha et at. Commun Biol. 2019 Nov 22;2:428
discovery	10235_7#30	human	Thailand	2010	ERR343708	Chewapreecha et at. Commun Biol. 2019 Nov 22;2:428
discovery	10235_7#31	human	Thailand	2010	ERR343709	Chewapreecha et at. Commun Biol. 2019 Nov 22;2:428
discovery	10235_7#32	human	Thailand	2010	ERR343710	Chewapreecha et at. Commun Biol. 2019 Nov 22;2:428
discovery	10235_7#33	human	Thailand	2010	ERR343711	Chewapreecha et at. Commun Biol. 2019 Nov 22;2:428
discovery	10235_7#35	human	Thailand	2010	ERR343713	Chewapreecha et at. Commun Biol. 2019 Nov 22;2:428
discovery	10235_7#36	human	Thailand	2010	ERR343714	Chewapreecha et at. Commun Biol. 2019 Nov 22;2:428
discovery	10235_7#37	human	Thailand	2010	ERR343715	Chewapreecha et at. Commun Biol. 2019 Nov 22;2:428
discovery	10235_7#39	human	Thailand	2010	ERR343717	Chewapreecha et at. Commun Biol. 2019 Nov 22;2:428
discovery	10235_7#3	human	Thailand	2010	ERR343681	Chewapreecha et at. Commun Biol. 2019 Nov 22;2:428
discovery	10235_7#40	human	Thailand	2010	ERR343718	Chewapreecha et at. Commun Biol. 2019 Nov 22;2:428
discovery	10235_7#41	human	Thailand	2010	ERR343719	Chewapreecha et at. Commun Biol. 2019 Nov 22;2:428
discovery	10235_7#42	human	Thailand	2010	ERR343720	Chewapreecha et at. Commun Biol. 2019 Nov 22;2:428
discovery	10235_7#5	human	Thailand	2010	ERR343683	Chewapreecha et at. Commun Biol. 2019 Nov 22;2:428
discovery	10235_7#6	human	Thailand	2010	ERR343684	Chewapreecha et at. Commun Biol. 2019 Nov 22;2:428
discovery	10235_7#7	human	Thailand	2010	ERR343685	Chewapreecha et at. Commun Biol. 2019 Nov 22;2:428
discovery	10235_7#8	human	Thailand	2010	ERR343686	Chewapreecha et at. Commun Biol. 2019 Nov 22;2:428
discovery	10235_7#9	human	Thailand	2010	ERR343687	Chewapreecha et at. Commun Biol. 2019 Nov 22;2:428
discovery	10396_8#38	human	Thailand	2010	ERR352234	Chewapreecha et at. Commun Biol. 2019 Nov 22;2:428
discovery	10396_8#39	human	Thailand	2010	ERR352235	Chewapreecha et at. Commun Biol. 2019 Nov 22;2:428
discovery	10396_8#40	human	Thailand	2010	ERR352236	Chewapreecha et at. Commun Biol. 2019 Nov 22;2:428
discovery	10396_8#41	human	Thailand	2010	ERR352237	Chewapreecha et at. Commun Biol. 2019 Nov 22;2:428
discovery	10396_8#42	human	Thailand	2010	ERR352238	Chewapreecha et at. Commun Biol. 2019 Nov 22;2:428
discovery	10396_8#43	human	Thailand	2010	ERR352239	Chewapreecha et at. Commun Biol. 2019 Nov 22;2:428
discovery	10396_8#44	human	Thailand	2010	ERR352240	Chewapreecha et at. Commun Biol. 2019 Nov 22;2:428
discovery	10396_8#45	human	Thailand	2010	ERR352241	Chewapreecha et at. Commun Biol. 2019 Nov 22;2:428
discovery	10396_8#46	human	Thailand	2010	ERR352242	Chewapreecha et at. Commun Biol. 2019 Nov 22;2:428
discovery	10660_1#76	human	Thailand	2010	ERR363566	Chewapreecha et at. Commun Biol. 2019 Nov 22;2:428
discovery	10660_1#77	human	Thailand	2010	ERR363567	Chewapreecha et at. Commun Biol. 2019 Nov 22;2:428
discovery	10156_3#37	human	Thailand	2010	ERR339105	Chewapreecha et at. Commun Biol. 2019 Nov 22;2:428
discovery	10156_3#38	human	Thailand	2010	ERR339106	Chewapreecha et at. Commun Biol. 2019 Nov 22;2:428
discovery	10156_3#39	human	Thailand	2010	ERR339107	Chewapreecha et at. Commun Biol. 2019 Nov 22;2:428
discovery	10156_3#40	human	Thailand	2010	ERR339108	Chewapreecha et at. Commun Biol. 2019 Nov 22;2:428
discovery	10156_3#41	human	Thailand	2010	ERR339109	Chewapreecha et at. Commun Biol. 2019 Nov 22;2:428
discovery	10156_3#42	human	Thailand	2010	ERR339110	Chewapreecha et at. Commun Biol. 2019 Nov 22;2:428
discovery	10156_3#43	human	Thailand	2010	ERR339111	Chewapreecha et at. Commun Biol. 2019 Nov 22;2:428
discovery	10156_3#44	human	Thailand	2010	ERR339112	Chewapreecha et at. Commun Biol. 2019 Nov 22;2:428
discovery	10156_3#45	human	Thailand	2010	ERR339113	Chewapreecha et at. Commun Biol. 2019 Nov 22;2:428
discovery	MSHR3709	human	Australia	2010	JRFK00000000	Johnson et al. Genome Announc. 2015 Jan-Feb;3_1_:e01282-14
discovery	MSHR3951	env	Australia	2010	JPVA00000000	Johnson et al. Genome Announc. 2015 Jan-Feb; 3_1_: e01282-14.
discovery	MSHR3960	env	Australia	2010	JPVJ00000000	Johnson et al. Genome Announc. 2015 Jan-Feb; 3_1_: e01282-14.
discovery	MSHR3964	env	Australia	2010	JPVD00000000	Johnson et al. Genome Announc. 2015 Jan-Feb; 3_1_: e01282-14.
discovery	MSHR3965	env	Australia	2010	CP009153 n CP009152	Johnson et al. Genome Announc. 2015 Jan-Feb;3_1_:e01282-14
discovery	MSHR3997	env	Australia	2010	JQII00000000	Johnson et al. Genome Announc. 2015 Jan-Feb; 3_1_: e01282-14.
discovery	MSHR4000	env	Australia	2010	JPVL00000000	Johnson et al. Genome Announc. 2015 Jan-Feb; 3_1_: e01282-14.
discovery	MSHR4003	env	Australia	2010	JPUZ00000000	Johnson et al. Genome Announc. 2015 Jan-Feb; 3_1_: e01282-14.
discovery	MSHR4009	env	Australia	2010	JQIL00000000	Johnson et al. Genome Announc. 2015 Jan-Feb;3_1_:e01282-14
discovery	MSHR4012	env	Australia	2010	JPVH00000000	Johnson et al. Genome Announc. 2015 Jan-Feb; 3_1_: e01282-14.
discovery	MSHR4018	env	Australia	2010	JQIK00000000	Johnson et al. Genome Announc. 2015 Jan-Feb;3_1_:e01282-14
discovery	MSHR4032	env	Australia	2010	JPQL00000000	Johnson et al. Genome Announc. 2015 Jan-Feb; 3_1_: e01282-14.
discovery	MSHR4299	env	Australia	2010	JPVC00000000	Johnson et al. Genome Announc. 2015 Jan-Feb; 3_1_: e01282-14.
discovery	MSHR4300	env	Australia	2010	JPQI00000000	Johnson et al. Genome Announc. 2015 Jan-Feb; 3_1_: e01282-14.
discovery	MSHR4303	env	Australia	2010	JPVM00000000	Johnson et al. Genome Announc. 2015 Jan-Feb; 3_1_: e01282-14.
discovery	MSHR4304	env	Australia	2010	JPOA00000000	Johnson et al. Genome Announc. 2015 Jan-Feb; 3_1_: e01282-14.
discovery	MSHR4308	env	Australia	2010	JPVB00000000	Johnson et al. Genome Announc. 2015 Jan-Feb; 3_1_: e01282-14.
discovery	MSHR4372	env	Australia	2010	JPQJ00000000	Johnson et al. Genome Announc. 2015 Jan-Feb; 3_1_: e01282-14.
discovery	MSHR4375	env	Australia	2010	JPVI00000000	Johnson et al. Genome Announc. 2015 Jan-Feb; 3_1_: e01282-14.
discovery	MSHR4377	env	Australia	2010	JPQH00000000	Johnson et al. Genome Announc. 2015 Jan-Feb; 3_1_: e01282-14.
discovery	MSHR4378	env	Australia	2010	JQDP00000000	Johnson et al. Genome Announc. 2015 Jan-Feb; 3_1_: e01282-14.
discovery	HBPUB10134a	human	Thailand	2010	CP008911.1 n CP008912.1	Daligault et al. Genome Announc. 2_6__2014
discovery	8191_2#30	human	Vietnam	2011	ERS090402	Chewapreecha et al. Nat Microbiol. 2017 Jan 23;2:16263
discovery	9517_1#35	human	Philippines	2011	ERS203241	Chewapreecha et al. Nat Microbiol. 2017 Jan 23;2:16263
discovery	9554_8#6	env	Australia	2011	ERS205844	Chewapreecha et al. Nat Microbiol. 2017 Jan 23;2:16263.
discovery	9554_8#7	env	Australia	2011	ERS205845	Chewapreecha et al. Nat Microbiol. 2017 Jan 23;2:16263.
discovery	9554_8#8	env	Australia	2011	ERS205846	Chewapreecha et al. Nat Microbiol. 2017 Jan 23;2:16263.
discovery	10156_4#10	human	Thailand	2011	ERR339138	Chewapreecha et at. Commun Biol. 2019 Nov 22;2:428
discovery	10156_4#11	human	Thailand	2011	ERR339139	Chewapreecha et at. Commun Biol. 2019 Nov 22;2:428
discovery	10156_4#12	human	Thailand	2011	ERR339140	Chewapreecha et at. Commun Biol. 2019 Nov 22;2:428
discovery	10156_4#13	human	Thailand	2011	ERR339141	Chewapreecha et at. Commun Biol. 2019 Nov 22;2:428
discovery	10156_4#14	human	Thailand	2011	ERR339142	Chewapreecha et at. Commun Biol. 2019 Nov 22;2:428
discovery	10156_4#15	human	Thailand	2011	ERR339143	Chewapreecha et at. Commun Biol. 2019 Nov 22;2:428
discovery	10156_4#16	human	Thailand	2011	ERR339144	Chewapreecha et at. Commun Biol. 2019 Nov 22;2:428
discovery	10156_4#17	human	Thailand	2011	ERR339145	Chewapreecha et at. Commun Biol. 2019 Nov 22;2:428
discovery	10156_4#18	human	Thailand	2011	ERR339146	Chewapreecha et at. Commun Biol. 2019 Nov 22;2:428
discovery	10156_4#19	human	Thailand	2011	ERR339147	Chewapreecha et at. Commun Biol. 2019 Nov 22;2:428
discovery	10156_4#1	human	Thailand	2011	ERR339129	Chewapreecha et at. Commun Biol. 2019 Nov 22;2:428
discovery	10156_4#20	human	Thailand	2011	ERR339148	Chewapreecha et at. Commun Biol. 2019 Nov 22;2:428
discovery	10156_4#21	human	Thailand	2011	ERR339149	Chewapreecha et at. Commun Biol. 2019 Nov 22;2:428
discovery	10156_4#22	human	Thailand	2011	ERR339150	Chewapreecha et at. Commun Biol. 2019 Nov 22;2:428
discovery	10156_4#23	human	Thailand	2011	ERR339151	Chewapreecha et at. Commun Biol. 2019 Nov 22;2:428
discovery	10156_4#24	human	Thailand	2011	ERR339152	Chewapreecha et at. Commun Biol. 2019 Nov 22;2:428
discovery	10156_4#25	human	Thailand	2011	ERR339153	Chewapreecha et at. Commun Biol. 2019 Nov 22;2:428
discovery	10156_4#26	human	Thailand	2011	ERR339154	Chewapreecha et at. Commun Biol. 2019 Nov 22;2:428
discovery	10156_4#27	human	Thailand	2011	ERR339155	Chewapreecha et at. Commun Biol. 2019 Nov 22;2:428
discovery	10156_4#28	human	Thailand	2011	ERR339156	Chewapreecha et at. Commun Biol. 2019 Nov 22;2:428
discovery	10156_4#29	human	Thailand	2011	ERR339157	Chewapreecha et at. Commun Biol. 2019 Nov 22;2:428
discovery	10156_4#2	human	Thailand	2011	ERR339130	Chewapreecha et at. Commun Biol. 2019 Nov 22;2:428
discovery	10156_4#30	human	Thailand	2011	ERR339158	Chewapreecha et at. Commun Biol. 2019 Nov 22;2:428
discovery	10156_4#31	human	Thailand	2011	ERR339159	Chewapreecha et at. Commun Biol. 2019 Nov 22;2:428
discovery	10156_4#32	human	Thailand	2011	ERR339160	Chewapreecha et at. Commun Biol. 2019 Nov 22;2:428
discovery	10156_4#33	human	Thailand	2011	ERR339161	Chewapreecha et at. Commun Biol. 2019 Nov 22;2:428
discovery	10156_4#34	human	Thailand	2011	ERR339162	Chewapreecha et at. Commun Biol. 2019 Nov 22;2:428
discovery	10156_4#35	human	Thailand	2011	ERR339163	Chewapreecha et at. Commun Biol. 2019 Nov 22;2:428
discovery	10156_4#36	human	Thailand	2011	ERR339164	Chewapreecha et at. Commun Biol. 2019 Nov 22;2:428
discovery	10156_4#3	human	Thailand	2011	ERR339131	Chewapreecha et at. Commun Biol. 2019 Nov 22;2:428
discovery	10156_4#46	human	Thailand	2011	ERR339174	Chewapreecha et at. Commun Biol. 2019 Nov 22;2:428
discovery	10156_4#47	human	Thailand	2011	ERR339175	Chewapreecha et at. Commun Biol. 2019 Nov 22;2:428
discovery	10156_4#48	human	Thailand	2011	ERR339176	Chewapreecha et at. Commun Biol. 2019 Nov 22;2:428
discovery	10156_4#49	human	Thailand	2011	ERR339177	Chewapreecha et at. Commun Biol. 2019 Nov 22;2:428
discovery	10156_4#50	human	Thailand	2011	ERR339178	Chewapreecha et at. Commun Biol. 2019 Nov 22;2:428
discovery	10156_4#51	human	Thailand	2011	ERR339179	Chewapreecha et at. Commun Biol. 2019 Nov 22;2:428
discovery	10156_4#52	human	Thailand	2011	ERR339180	Chewapreecha et at. Commun Biol. 2019 Nov 22;2:428
discovery	10156_4#53	human	Thailand	2011	ERR339181	Chewapreecha et at. Commun Biol. 2019 Nov 22;2:428
discovery	10156_4#54	human	Thailand	2011	ERR339182	Chewapreecha et at. Commun Biol. 2019 Nov 22;2:428
discovery	10156_4#55	human	Thailand	2011	ERR339183	Chewapreecha et at. Commun Biol. 2019 Nov 22;2:428
discovery	10156_4#56	human	Thailand	2011	ERR339184	Chewapreecha et at. Commun Biol. 2019 Nov 22;2:428
discovery	10156_4#57	human	Thailand	2011	ERR339185	Chewapreecha et at. Commun Biol. 2019 Nov 22;2:428
discovery	10156_4#58	human	Thailand	2011	ERR339186	newly_sequenced
discovery	10156_4#59	human	Thailand	2011	ERR339187	Chewapreecha et at. Commun Biol. 2019 Nov 22;2:428
discovery	10156_4#5	human	Thailand	2011	ERR339133	Chewapreecha et at. Commun Biol. 2019 Nov 22;2:428
discovery	10156_4#6	human	Thailand	2011	ERR339134	Chewapreecha et at. Commun Biol. 2019 Nov 22;2:428
discovery	10156_5#10	human	Thailand	2011	ERR339198	Chewapreecha et at. Commun Biol. 2019 Nov 22;2:428
discovery	10156_5#11	human	Thailand	2011	ERR339199	Chewapreecha et at. Commun Biol. 2019 Nov 22;2:428
discovery	10156_5#12	human	Thailand	2011	ERR339200	Chewapreecha et at. Commun Biol. 2019 Nov 22;2:428
discovery	10156_5#13	human	Thailand	2011	ERR339201	Chewapreecha et at. Commun Biol. 2019 Nov 22;2:428
discovery	10156_5#14	human	Thailand	2011	ERR339202	Chewapreecha et at. Commun Biol. 2019 Nov 22;2:428
discovery	10156_5#15	human	Thailand	2011	ERR339203	Chewapreecha et at. Commun Biol. 2019 Nov 22;2:428
discovery	10156_5#16	human	Thailand	2011	ERR339204	Chewapreecha et at. Commun Biol. 2019 Nov 22;2:428
discovery	10156_5#17	human	Thailand	2011	ERR339205	Chewapreecha et at. Commun Biol. 2019 Nov 22;2:428
discovery	10156_5#18	human	Thailand	2011	ERR339206	Chewapreecha et at. Commun Biol. 2019 Nov 22;2:428
discovery	10156_5#19	human	Thailand	2011	ERR339207	Chewapreecha et at. Commun Biol. 2019 Nov 22;2:428
discovery	10156_5#1	human	Thailand	2011	ERR339189	Chewapreecha et at. Commun Biol. 2019 Nov 22;2:428
discovery	10156_5#20	human	Thailand	2011	ERR339208	Chewapreecha et at. Commun Biol. 2019 Nov 22;2:428
discovery	10156_5#21	human	Thailand	2011	ERR339209	Chewapreecha et at. Commun Biol. 2019 Nov 22;2:428
discovery	10156_5#22	human	Thailand	2011	ERR339210	Chewapreecha et at. Commun Biol. 2019 Nov 22;2:428
discovery	10156_5#23	human	Thailand	2011	ERR339211	Chewapreecha et at. Commun Biol. 2019 Nov 22;2:428
discovery	10156_5#24	human	Thailand	2011	ERR339212	Chewapreecha et at. Commun Biol. 2019 Nov 22;2:428
discovery	10156_5#25	human	Thailand	2011	ERR339213	Chewapreecha et at. Commun Biol. 2019 Nov 22;2:428
discovery	10156_5#26	human	Thailand	2011	ERR339214	Chewapreecha et at. Commun Biol. 2019 Nov 22;2:428
discovery	10156_5#27	human	Thailand	2011	ERR339215	Chewapreecha et at. Commun Biol. 2019 Nov 22;2:428
discovery	10156_5#28	human	Thailand	2011	ERR339216	Chewapreecha et at. Commun Biol. 2019 Nov 22;2:428
discovery	10156_5#29	human	Thailand	2011	ERR339217	Chewapreecha et at. Commun Biol. 2019 Nov 22;2:428
discovery	10156_5#2	human	Thailand	2011	ERR339190	Chewapreecha et at. Commun Biol. 2019 Nov 22;2:428
discovery	10156_5#30	human	Thailand	2011	ERR339218	Chewapreecha et at. Commun Biol. 2019 Nov 22;2:428
discovery	10156_5#3	human	Thailand	2011	ERR339191	Chewapreecha et at. Commun Biol. 2019 Nov 22;2:428
discovery	10156_5#5	human	Thailand	2011	ERR339193	Chewapreecha et at. Commun Biol. 2019 Nov 22;2:428
discovery	10156_5#6	human	Thailand	2011	ERR339194	Chewapreecha et at. Commun Biol. 2019 Nov 22;2:428
discovery	10156_5#7	human	Thailand	2011	ERR339195	Chewapreecha et at. Commun Biol. 2019 Nov 22;2:428
discovery	10156_5#8	human	Thailand	2011	ERR339196	Chewapreecha et at. Commun Biol. 2019 Nov 22;2:428
discovery	10156_5#9	human	Thailand	2011	ERR339197	Chewapreecha et at. Commun Biol. 2019 Nov 22;2:428
discovery	10156_6#52	env	Thailand	2011	ERR339300	Chewapreecha et at. Commun Biol. 2019 Nov 22;2:428
discovery	10156_6#53	env	Thailand	2011	ERR339301	Chewapreecha et at. Commun Biol. 2019 Nov 22;2:428
discovery	10156_6#54	env	Thailand	2011	ERR339302	Chewapreecha et at. Commun Biol. 2019 Nov 22;2:428
discovery	10156_6#55	env	Thailand	2011	ERR339303	Chewapreecha et at. Commun Biol. 2019 Nov 22;2:428
discovery	10156_6#56	env	Thailand	2011	ERR339304	Chewapreecha et at. Commun Biol. 2019 Nov 22;2:428
discovery	10156_6#57	env	Thailand	2011	ERR339305	Chewapreecha et at. Commun Biol. 2019 Nov 22;2:428
discovery	10156_6#58	env	Thailand	2011	ERR339306	Chewapreecha et at. Commun Biol. 2019 Nov 22;2:428
discovery	10156_6#59	env	Thailand	2011	ERR339307	Chewapreecha et at. Commun Biol. 2019 Nov 22;2:428
discovery	10156_6#60	env	Thailand	2011	ERR339308	Chewapreecha et at. Commun Biol. 2019 Nov 22;2:428
discovery	10156_7#10	env	Thailand	2011	ERR339318	Chewapreecha et at. Commun Biol. 2019 Nov 22;2:428
discovery	10156_7#11	env	Thailand	2011	ERR339319	Chewapreecha et at. Commun Biol. 2019 Nov 22;2:428
discovery	10156_7#12	env	Thailand	2011	ERR339320	newly_sequenced
discovery	10156_7#13	env	Thailand	2011	ERR339321	Chewapreecha et at. Commun Biol. 2019 Nov 22;2:428
discovery	10156_7#14	env	Thailand	2011	ERR339322	Chewapreecha et at. Commun Biol. 2019 Nov 22;2:428
discovery	10156_7#15	env	Thailand	2011	ERR339323	Chewapreecha et at. Commun Biol. 2019 Nov 22;2:428
discovery	10156_7#16		env	2011	ERR339324	newly_sequenced
discovery	10156_7#17	env	Thailand	2011	ERR339325	Chewapreecha et at. Commun Biol. 2019 Nov 22;2:428
discovery	10156_7#18	env	Thailand	2011	ERR339326	Chewapreecha et at. Commun Biol. 2019 Nov 22;2:428
discovery	10156_7#19	env	Thailand	2011	ERR339327	Chewapreecha et at. Commun Biol. 2019 Nov 22;2:428
discovery	10156_7#1	env	Thailand	2011	ERR339309	Chewapreecha et at. Commun Biol. 2019 Nov 22;2:428
discovery	10156_7#20	env	Thailand	2011	ERR339328	Chewapreecha et at. Commun Biol. 2019 Nov 22;2:428
discovery	10156_7#21	env	Thailand	2011	ERR339329	Chewapreecha et at. Commun Biol. 2019 Nov 22;2:428
discovery	10156_7#22	env	Thailand	2011	ERR339330	Chewapreecha et at. Commun Biol. 2019 Nov 22;2:428
discovery	10156_7#23	env	Thailand	2011	ERR339331	Chewapreecha et at. Commun Biol. 2019 Nov 22;2:428
discovery	10156_7#24	env	Thailand	2011	ERR339332	Chewapreecha et at. Commun Biol. 2019 Nov 22;2:428
discovery	10156_7#25	env	Thailand	2011	ERR339333	Chewapreecha et at. Commun Biol. 2019 Nov 22;2:428
discovery	10156_7#26	env	Thailand	2011	ERR339334	Chewapreecha et at. Commun Biol. 2019 Nov 22;2:428
discovery	10156_7#27	env	Thailand	2011	ERR339335	Chewapreecha et at. Commun Biol. 2019 Nov 22;2:428
discovery	10156_7#28	env	Thailand	2011	ERR339336	Chewapreecha et at. Commun Biol. 2019 Nov 22;2:428
discovery	10156_7#29	env	Thailand	2011	ERR339337	Chewapreecha et at. Commun Biol. 2019 Nov 22;2:428
discovery	10156_7#2	env	Thailand	2011	ERR339310	Chewapreecha et at. Commun Biol. 2019 Nov 22;2:428
discovery	10156_7#30	env	Thailand	2011	ERR339338	Chewapreecha et at. Commun Biol. 2019 Nov 22;2:428
discovery	10156_7#31	env	Thailand	2011	ERR339339	Chewapreecha et at. Commun Biol. 2019 Nov 22;2:428
discovery	10156_7#3	env	Thailand	2011	ERR339311	Chewapreecha et at. Commun Biol. 2019 Nov 22;2:428
discovery	10156_7#58	env	Thailand	2011	ERR339366	Chewapreecha et at. Commun Biol. 2019 Nov 22;2:428
discovery	10156_7#59	env	Thailand	2011	ERR339367	Chewapreecha et at. Commun Biol. 2019 Nov 22;2:428
discovery	10156_7#5	env	Thailand	2011	ERR339313	Chewapreecha et at. Commun Biol. 2019 Nov 22;2:428
discovery	10156_7#60	env	Thailand	2011	ERR339368	Chewapreecha et at. Commun Biol. 2019 Nov 22;2:428
discovery	10156_7#6	env	Thailand	2011	ERR339314	Chewapreecha et at. Commun Biol. 2019 Nov 22;2:428
discovery	10156_7#7	env	Thailand	2011	ERR339315	Chewapreecha et at. Commun Biol. 2019 Nov 22;2:428
discovery	10156_7#8	env	Thailand	2011	ERR339316	Chewapreecha et at. Commun Biol. 2019 Nov 22;2:428
discovery	10156_7#9	env	Thailand	2011	ERR339317	Chewapreecha et at. Commun Biol. 2019 Nov 22;2:428
discovery	10156_8#10	env	Thailand	2011	ERR339378	Chewapreecha et at. Commun Biol. 2019 Nov 22;2:428
discovery	10156_8#11	env	Thailand	2011	ERR339379	Chewapreecha et at. Commun Biol. 2019 Nov 22;2:428
discovery	10156_8#12	env	Thailand	2011	ERR339380	Chewapreecha et at. Commun Biol. 2019 Nov 22;2:428
discovery	10156_8#13	env	Thailand	2011	ERR339381	Chewapreecha et at. Commun Biol. 2019 Nov 22;2:428
discovery	10156_8#14	env	Thailand	2011	ERR339382	Chewapreecha et at. Commun Biol. 2019 Nov 22;2:428
discovery	10156_8#15	env	Thailand	2011	ERR339383	Chewapreecha et at. Commun Biol. 2019 Nov 22;2:428
discovery	10156_8#16	env	Thailand	2011	ERR339384	Chewapreecha et at. Commun Biol. 2019 Nov 22;2:428
discovery	10156_8#17	env	Thailand	2011	ERR339385	Chewapreecha et at. Commun Biol. 2019 Nov 22;2:428
discovery	10156_8#18	env	Thailand	2011	ERR339386	Chewapreecha et at. Commun Biol. 2019 Nov 22;2:428
discovery	10156_8#19	env	Thailand	2011	ERR339387	Chewapreecha et at. Commun Biol. 2019 Nov 22;2:428
discovery	10156_8#1	env	Thailand	2011	ERR339369	Chewapreecha et at. Commun Biol. 2019 Nov 22;2:428
discovery	10156_8#20	env	Thailand	2011	ERR339388	Chewapreecha et at. Commun Biol. 2019 Nov 22;2:428
discovery	10156_8#21	env	Thailand	2011	ERR339389	Chewapreecha et at. Commun Biol. 2019 Nov 22;2:428
discovery	10156_8#22	env	Thailand	2011	ERR339390	Chewapreecha et at. Commun Biol. 2019 Nov 22;2:428
discovery	10156_8#23	env	Thailand	2011	ERR339391	Chewapreecha et at. Commun Biol. 2019 Nov 22;2:428
discovery	10156_8#24	env	Thailand	2011	ERR339392	Chewapreecha et at. Commun Biol. 2019 Nov 22;2:428
discovery	10156_8#25	env	Thailand	2011	ERR339393	Chewapreecha et at. Commun Biol. 2019 Nov 22;2:428
discovery	10156_8#26	env	Thailand	2011	ERR339394	Chewapreecha et at. Commun Biol. 2019 Nov 22;2:428
discovery	10156_8#27	env	Thailand	2011	ERR339395	Chewapreecha et at. Commun Biol. 2019 Nov 22;2:428
discovery	10156_8#28	env	Thailand	2011	ERR339396	Chewapreecha et at. Commun Biol. 2019 Nov 22;2:428
discovery	10156_8#29	env	Thailand	2011	ERR339397	Chewapreecha et at. Commun Biol. 2019 Nov 22;2:428
discovery	10156_8#2	env	Thailand	2011	ERR339370	Chewapreecha et at. Commun Biol. 2019 Nov 22;2:428
discovery	10156_8#30	env	Thailand	2011	ERR339398	Chewapreecha et at. Commun Biol. 2019 Nov 22;2:428
discovery	10156_8#31	env	Thailand	2011	ERR339399	Chewapreecha et at. Commun Biol. 2019 Nov 22;2:428
discovery	10156_8#32	env	Thailand	2011	ERR339400	Chewapreecha et at. Commun Biol. 2019 Nov 22;2:428
discovery	10156_8#33	env	Thailand	2011	ERR339401	Chewapreecha et at. Commun Biol. 2019 Nov 22;2:428
discovery	10156_8#34	env	Thailand	2011	ERR339402	Chewapreecha et at. Commun Biol. 2019 Nov 22;2:428
discovery	10156_8#35	env	Thailand	2011	ERR339403	Chewapreecha et at. Commun Biol. 2019 Nov 22;2:428
discovery	10156_8#36	env	Thailand	2011	ERR339404	Chewapreecha et at. Commun Biol. 2019 Nov 22;2:428
discovery	10156_8#37	env	Thailand	2011	ERR339405	newly_sequenced
discovery	10156_8#38	env	Thailand	2011	ERR339406	Chewapreecha et at. Commun Biol. 2019 Nov 22;2:428
discovery	10156_8#39	env	Thailand	2011	ERR339407	Chewapreecha et at. Commun Biol. 2019 Nov 22;2:428
discovery	10156_8#3	env	Thailand	2011	ERR339371	Chewapreecha et at. Commun Biol. 2019 Nov 22;2:428
discovery	10156_8#40	env	Thailand	2011	ERR339408	Chewapreecha et at. Commun Biol. 2019 Nov 22;2:428
discovery	10156_8#41	env	Thailand	2011	ERR339409	Chewapreecha et at. Commun Biol. 2019 Nov 22;2:428
discovery	10156_8#42	env	Thailand	2011	ERR339410	Chewapreecha et at. Commun Biol. 2019 Nov 22;2:428
discovery	10156_8#43	env	Thailand	2011	ERR339411	Chewapreecha et at. Commun Biol. 2019 Nov 22;2:428
discovery	10156_8#44	env	Thailand	2011	ERR339412	Chewapreecha et at. Commun Biol. 2019 Nov 22;2:428
discovery	10156_8#45	env	Thailand	2011	ERR339413	Chewapreecha et at. Commun Biol. 2019 Nov 22;2:428
discovery	10156_8#46	env	Thailand	2011	ERR339414	Chewapreecha et at. Commun Biol. 2019 Nov 22;2:428
discovery	10156_8#47	env	Thailand	2011	ERR339415	Chewapreecha et at. Commun Biol. 2019 Nov 22;2:428
discovery	10156_8#48	env	Thailand	2011	ERR339416	Chewapreecha et at. Commun Biol. 2019 Nov 22;2:428
discovery	10156_8#49	env	Thailand	2011	ERR339417	Chewapreecha et at. Commun Biol. 2019 Nov 22;2:428
discovery	10156_8#50	env	Thailand	2011	ERR339418	Chewapreecha et at. Commun Biol. 2019 Nov 22;2:428
discovery	10156_8#51	env	Thailand	2011	ERR339419	Chewapreecha et at. Commun Biol. 2019 Nov 22;2:428
discovery	10156_8#52	env	Thailand	2011	ERR339420	Chewapreecha et at. Commun Biol. 2019 Nov 22;2:428
discovery	10156_8#53	env	Thailand	2011	ERR339421	Chewapreecha et at. Commun Biol. 2019 Nov 22;2:428
discovery	10156_8#54	env	Thailand	2011	ERR339422	Chewapreecha et at. Commun Biol. 2019 Nov 22;2:428
discovery	10156_8#55	env	Thailand	2011	ERR339423	Chewapreecha et at. Commun Biol. 2019 Nov 22;2:428
discovery	10156_8#56	env	Thailand	2011	ERR339424	Chewapreecha et at. Commun Biol. 2019 Nov 22;2:428
discovery	10156_8#57	env	Thailand	2011	ERR339425	Chewapreecha et at. Commun Biol. 2019 Nov 22;2:428
discovery	10156_8#58	env	Thailand	2011	ERR339426	Chewapreecha et at. Commun Biol. 2019 Nov 22;2:428
discovery	10156_8#59	env	Thailand	2011	ERR339427	Chewapreecha et at. Commun Biol. 2019 Nov 22;2:428
discovery	10156_8#5	env	Thailand	2011	ERR339373	Chewapreecha et at. Commun Biol. 2019 Nov 22;2:428
discovery	10156_8#60	env	Thailand	2011	ERR339428	Chewapreecha et at. Commun Biol. 2019 Nov 22;2:428
discovery	10156_8#6	env	Thailand	2011	ERR339374	Chewapreecha et at. Commun Biol. 2019 Nov 22;2:428
discovery	10156_8#7	env	Thailand	2011	ERR339375	Chewapreecha et at. Commun Biol. 2019 Nov 22;2:428
discovery	10156_8#8	env	Thailand	2011	ERR339376	Chewapreecha et at. Commun Biol. 2019 Nov 22;2:428
discovery	10156_8#9	env	Thailand	2011	ERR339377	Chewapreecha et at. Commun Biol. 2019 Nov 22;2:428
discovery	10208_7#10	env	Thailand	2011	ERR341126	Chewapreecha et at. Commun Biol. 2019 Nov 22;2:428
discovery	10208_7#11	env	Thailand	2011	ERR341127	Chewapreecha et at. Commun Biol. 2019 Nov 22;2:428
discovery	10208_7#12	env	Thailand	2011	ERR341128	Chewapreecha et at. Commun Biol. 2019 Nov 22;2:428
discovery	10208_7#13	env	Thailand	2011	ERR341129	Chewapreecha et at. Commun Biol. 2019 Nov 22;2:428
discovery	10208_7#14	env	Thailand	2011	ERR341130	Chewapreecha et at. Commun Biol. 2019 Nov 22;2:428
discovery	10208_7#15	env	Thailand	2011	ERR341131	Chewapreecha et at. Commun Biol. 2019 Nov 22;2:428
discovery	10208_7#16	env	Thailand	2011	ERR341132	Chewapreecha et at. Commun Biol. 2019 Nov 22;2:428
discovery	10208_7#17	env	Thailand	2011	ERR341133	Chewapreecha et at. Commun Biol. 2019 Nov 22;2:428
discovery	10208_7#18	env	Thailand	2011	ERR341134	Chewapreecha et at. Commun Biol. 2019 Nov 22;2:428
discovery	10208_7#1	env	Thailand	2011	ERR341117	Chewapreecha et at. Commun Biol. 2019 Nov 22;2:428
discovery	10208_7#2	env	Thailand	2011	ERR341118	Chewapreecha et at. Commun Biol. 2019 Nov 22;2:428
discovery	10208_7#3	env	Thailand	2011	ERR341119	Chewapreecha et at. Commun Biol. 2019 Nov 22;2:428
discovery	10208_7#49	env	Thailand	2011	ERR341165	Chewapreecha et at. Commun Biol. 2019 Nov 22;2:428
discovery	10208_7#50	env	Thailand	2011	ERR341166	Chewapreecha et at. Commun Biol. 2019 Nov 22;2:428
discovery	10208_7#51	env	Thailand	2011	ERR341167	Chewapreecha et at. Commun Biol. 2019 Nov 22;2:428
discovery	10208_7#52	env	Thailand	2011	ERR341168	Chewapreecha et at. Commun Biol. 2019 Nov 22;2:428
discovery	10208_7#53	env	Thailand	2011	ERR341169	Chewapreecha et at. Commun Biol. 2019 Nov 22;2:428
discovery	10208_7#54	env	Thailand	2011	ERR341170	Chewapreecha et at. Commun Biol. 2019 Nov 22;2:428
discovery	10208_7#55	env	Thailand	2011	ERR341171	Chewapreecha et at. Commun Biol. 2019 Nov 22;2:428
discovery	10208_7#56	env	Thailand	2011	ERR341172	Chewapreecha et at. Commun Biol. 2019 Nov 22;2:428
discovery	10208_7#57	env	Thailand	2011	ERR341173	Chewapreecha et at. Commun Biol. 2019 Nov 22;2:428
discovery	10208_7#58	env	Thailand	2011	ERR341174	Chewapreecha et at. Commun Biol. 2019 Nov 22;2:428
discovery	10208_7#59	env	Thailand	2011	ERR341175	Chewapreecha et at. Commun Biol. 2019 Nov 22;2:428
discovery	10208_7#5	env	Thailand	2011	ERR341121	Chewapreecha et at. Commun Biol. 2019 Nov 22;2:428
discovery	10208_7#60	env	Thailand	2011	ERR341176	Chewapreecha et at. Commun Biol. 2019 Nov 22;2:428
discovery	10208_7#6	env	Thailand	2011	ERR341122	Chewapreecha et at. Commun Biol. 2019 Nov 22;2:428
discovery	10208_7#7	env	Thailand	2011	ERR341123	Chewapreecha et at. Commun Biol. 2019 Nov 22;2:428
discovery	10208_7#8	env	Thailand	2011	ERR341124	newly_sequenced
discovery	10208_7#9	env	Thailand	2011	ERR341125	Chewapreecha et at. Commun Biol. 2019 Nov 22;2:428
discovery	10208_8#10	env	Thailand	2011	ERR341186	Chewapreecha et at. Commun Biol. 2019 Nov 22;2:428
discovery	10208_8#11	env	Thailand	2011	ERR341187	Chewapreecha et at. Commun Biol. 2019 Nov 22;2:428
discovery	10208_8#12	env	Thailand	2011	ERR341188	Chewapreecha et at. Commun Biol. 2019 Nov 22;2:428
discovery	10208_8#13	env	Thailand	2011	ERR341189	Chewapreecha et at. Commun Biol. 2019 Nov 22;2:428
discovery	10208_8#14	env	Thailand	2011	ERR341190	Chewapreecha et at. Commun Biol. 2019 Nov 22;2:428
discovery	10208_8#15	env	Thailand	2011	ERR341191	Chewapreecha et at. Commun Biol. 2019 Nov 22;2:428
discovery	10208_8#16	env	Thailand	2011	ERR341192	Chewapreecha et at. Commun Biol. 2019 Nov 22;2:428
discovery	10208_8#17	env	Thailand	2011	ERR341193	Chewapreecha et at. Commun Biol. 2019 Nov 22;2:428
discovery	10208_8#18	env	Thailand	2011	ERR341194	Chewapreecha et at. Commun Biol. 2019 Nov 22;2:428
discovery	10208_8#19	env	Thailand	2011	ERR341195	Chewapreecha et at. Commun Biol. 2019 Nov 22;2:428
discovery	10208_8#1	env	Thailand	2011	ERR341177	Chewapreecha et at. Commun Biol. 2019 Nov 22;2:428
discovery	10208_8#20	env	Thailand	2011	ERR341196	Chewapreecha et at. Commun Biol. 2019 Nov 22;2:428
discovery	10208_8#21	env	Thailand	2011	ERR341197	Chewapreecha et at. Commun Biol. 2019 Nov 22;2:428
discovery	10208_8#22	env	Thailand	2011	ERR341198	Chewapreecha et at. Commun Biol. 2019 Nov 22;2:428
discovery	10208_8#23	env	Thailand	2011	ERR341199	Chewapreecha et at. Commun Biol. 2019 Nov 22;2:428
discovery	10208_8#24	env	Thailand	2011	ERR341200	Chewapreecha et at. Commun Biol. 2019 Nov 22;2:428
discovery	10208_8#25	env	Thailand	2011	ERR341201	Chewapreecha et at. Commun Biol. 2019 Nov 22;2:428
discovery	10208_8#26	env	Thailand	2011	ERR341202	Chewapreecha et at. Commun Biol. 2019 Nov 22;2:428
discovery	10208_8#27	env	Thailand	2011	ERR341203	Chewapreecha et at. Commun Biol. 2019 Nov 22;2:428
discovery	10208_8#28	env	Thailand	2011	ERR341204	Chewapreecha et at. Commun Biol. 2019 Nov 22;2:428
discovery	10208_8#29	env	Thailand	2011	ERR341205	Chewapreecha et at. Commun Biol. 2019 Nov 22;2:428
discovery	10208_8#2	env	Thailand	2011	ERR341178	Chewapreecha et at. Commun Biol. 2019 Nov 22;2:428
discovery	10208_8#30	env	Thailand	2011	ERR341206	Chewapreecha et at. Commun Biol. 2019 Nov 22;2:428
discovery	10208_8#31	env	Thailand	2011	ERR341207	Chewapreecha et at. Commun Biol. 2019 Nov 22;2:428
discovery	10208_8#32	env	Thailand	2011	ERR341208	Chewapreecha et at. Commun Biol. 2019 Nov 22;2:428
discovery	10208_8#33	env	Thailand	2011	ERR341209	Chewapreecha et at. Commun Biol. 2019 Nov 22;2:428
discovery	10208_8#34	env	Thailand	2011	ERR341210	Chewapreecha et at. Commun Biol. 2019 Nov 22;2:428
discovery	10208_8#35	env	Thailand	2011	ERR341211	Chewapreecha et at. Commun Biol. 2019 Nov 22;2:428
discovery	10208_8#36	env	Thailand	2011	ERR341212	Chewapreecha et at. Commun Biol. 2019 Nov 22;2:428
discovery	10208_8#37	env	Thailand	2011	ERR341213	Chewapreecha et at. Commun Biol. 2019 Nov 22;2:428
discovery	10208_8#38	env	Thailand	2011	ERR341214	Chewapreecha et at. Commun Biol. 2019 Nov 22;2:428
discovery	10208_8#39	env	Thailand	2011	ERR341215	Chewapreecha et at. Commun Biol. 2019 Nov 22;2:428
discovery	10208_8#3	env	Thailand	2011	ERR341179	Chewapreecha et at. Commun Biol. 2019 Nov 22;2:428
discovery	10208_8#40	env	Thailand	2011	ERR341216	Chewapreecha et at. Commun Biol. 2019 Nov 22;2:428
discovery	10208_8#41	env	Thailand	2011	ERR341217	newly_sequenced
discovery	10208_8#42	env	Thailand	2011	ERR341218	Chewapreecha et at. Commun Biol. 2019 Nov 22;2:428
discovery	10208_8#43	env	Thailand	2011	ERR341219	Chewapreecha et at. Commun Biol. 2019 Nov 22;2:428
discovery	10208_8#44	env	Thailand	2011	ERR341220	Chewapreecha et at. Commun Biol. 2019 Nov 22;2:428
discovery	10208_8#45	env	Thailand	2011	ERR341221	Chewapreecha et at. Commun Biol. 2019 Nov 22;2:428
discovery	10208_8#46	env	Thailand	2011	ERR341222	Chewapreecha et at. Commun Biol. 2019 Nov 22;2:428
discovery	10208_8#47	env	Thailand	2011	ERR341223	newly_sequenced
discovery	10208_8#48	env	Thailand	2011	ERR341224	Chewapreecha et at. Commun Biol. 2019 Nov 22;2:428
discovery	10208_8#49	env	Thailand	2011	ERR341225	Chewapreecha et at. Commun Biol. 2019 Nov 22;2:428
discovery	10208_8#50	env	Thailand	2011	ERR341226	Chewapreecha et at. Commun Biol. 2019 Nov 22;2:428
discovery	10208_8#51	env	Thailand	2011	ERR341227	Chewapreecha et at. Commun Biol. 2019 Nov 22;2:428
discovery	10208_8#52	env	Thailand	2011	ERR341228	Chewapreecha et at. Commun Biol. 2019 Nov 22;2:428
discovery	10208_8#53	env	Thailand	2011	ERR341229	Chewapreecha et at. Commun Biol. 2019 Nov 22;2:428
discovery	10208_8#54	env	Thailand	2011	ERR341230	Chewapreecha et at. Commun Biol. 2019 Nov 22;2:428
discovery	10208_8#55	env	Thailand	2011	ERR341231	Chewapreecha et at. Commun Biol. 2019 Nov 22;2:428
discovery	10208_8#56	env	Thailand	2011	ERR341232	Chewapreecha et at. Commun Biol. 2019 Nov 22;2:428
discovery	10208_8#57	env	Thailand	2011	ERR341233	Chewapreecha et at. Commun Biol. 2019 Nov 22;2:428
discovery	10208_8#58	env	Thailand	2011	ERR341234	Chewapreecha et at. Commun Biol. 2019 Nov 22;2:428
discovery	10208_8#59	env	Thailand	2011	ERR341235	Chewapreecha et at. Commun Biol. 2019 Nov 22;2:428
discovery	10208_8#5	env	Thailand	2011	ERR341181	Chewapreecha et at. Commun Biol. 2019 Nov 22;2:428
discovery	10208_8#60	env	Thailand	2011	ERR341236	Chewapreecha et at. Commun Biol. 2019 Nov 22;2:428
discovery	10208_8#61	human	Thailand	2011	ERR341237	Chewapreecha et at. Commun Biol. 2019 Nov 22;2:428
discovery	10208_8#6	env	Thailand	2011	ERR341182	Chewapreecha et at. Commun Biol. 2019 Nov 22;2:428
discovery	10208_8#7	env	Thailand	2011	ERR341183	Chewapreecha et at. Commun Biol. 2019 Nov 22;2:428
discovery	10208_8#8	env	Thailand	2011	ERR341184	Chewapreecha et at. Commun Biol. 2019 Nov 22;2:428
discovery	10208_8#9	env	Thailand	2011	ERR341185	Chewapreecha et at. Commun Biol. 2019 Nov 22;2:428
discovery	10235_7#34	human	Thailand	2011	ERR343712	Chewapreecha et at. Commun Biol. 2019 Nov 22;2:428
discovery	10235_7#43	human	Thailand	2011	ERR343721	Chewapreecha et at. Commun Biol. 2019 Nov 22;2:428
discovery	10235_7#44	human	Thailand	2011	ERR343722	Chewapreecha et at. Commun Biol. 2019 Nov 22;2:428
discovery	10235_7#45	human	Thailand	2011	ERR343723	Chewapreecha et at. Commun Biol. 2019 Nov 22;2:428
discovery	10235_7#46	human	Thailand	2011	ERR343724	Chewapreecha et at. Commun Biol. 2019 Nov 22;2:428
discovery	10235_7#47	human	Thailand	2011	ERR343725	Chewapreecha et at. Commun Biol. 2019 Nov 22;2:428
discovery	10235_7#48	human	Thailand	2011	ERR343726	Chewapreecha et at. Commun Biol. 2019 Nov 22;2:428
discovery	10235_7#49	human	Thailand	2011	ERR343727	Chewapreecha et at. Commun Biol. 2019 Nov 22;2:428
discovery	10235_7#50	human	Thailand	2011	ERR343728	Chewapreecha et at. Commun Biol. 2019 Nov 22;2:428
discovery	10235_7#51	human	Thailand	2011	ERR343729	Chewapreecha et at. Commun Biol. 2019 Nov 22;2:428
discovery	10235_7#52	human	Thailand	2011	ERR343730	Chewapreecha et at. Commun Biol. 2019 Nov 22;2:428
discovery	10235_7#53	human	Thailand	2011	ERR343731	Chewapreecha et at. Commun Biol. 2019 Nov 22;2:428
discovery	10235_7#54	human	Thailand	2011	ERR343732	Chewapreecha et at. Commun Biol. 2019 Nov 22;2:428
discovery	10235_7#57	human	Thailand	2011	ERR343733	Chewapreecha et at. Commun Biol. 2019 Nov 22;2:428
discovery	10235_7#58	human	Thailand	2011	ERR343734	Chewapreecha et at. Commun Biol. 2019 Nov 22;2:428
discovery	10235_7#59	human	Thailand	2011	ERR343735	Chewapreecha et at. Commun Biol. 2019 Nov 22;2:428
discovery	10235_7#60	human	Thailand	2011	ERR343736	Chewapreecha et at. Commun Biol. 2019 Nov 22;2:428
discovery	10250_5#10	human	Thailand	2011	ERR343746	Chewapreecha et at. Commun Biol. 2019 Nov 22;2:428
discovery	10250_5#11	human	Thailand	2011	ERR343747	Chewapreecha et at. Commun Biol. 2019 Nov 22;2:428
discovery	10250_5#12	human	Thailand	2011	ERR343748	Chewapreecha et at. Commun Biol. 2019 Nov 22;2:428
discovery	10250_5#13	human	Thailand	2011	ERR343749	Chewapreecha et at. Commun Biol. 2019 Nov 22;2:428
discovery	10250_5#15	human	Thailand	2011	ERR343750	Chewapreecha et at. Commun Biol. 2019 Nov 22;2:428
discovery	10250_5#16	human	Thailand	2011	ERR343751	Chewapreecha et at. Commun Biol. 2019 Nov 22;2:428
discovery	10250_5#17	human	Thailand	2011	ERR343752	Chewapreecha et at. Commun Biol. 2019 Nov 22;2:428
discovery	10250_5#18	human	Thailand	2011	ERR343753	Chewapreecha et at. Commun Biol. 2019 Nov 22;2:428
discovery	10250_5#19	human	Thailand	2011	ERR343754	Chewapreecha et at. Commun Biol. 2019 Nov 22;2:428
discovery	10250_5#1	human	Thailand	2011	ERR343737	Chewapreecha et at. Commun Biol. 2019 Nov 22;2:428
discovery	10250_5#20	human	Thailand	2011	ERR343755	Chewapreecha et at. Commun Biol. 2019 Nov 22;2:428
discovery	10250_5#21	human	Thailand	2011	ERR343756	Chewapreecha et at. Commun Biol. 2019 Nov 22;2:428
discovery	10250_5#23	human	Thailand	2011	ERR343757	Chewapreecha et at. Commun Biol. 2019 Nov 22;2:428
discovery	10250_5#24	human	Thailand	2011	ERR343758	Chewapreecha et at. Commun Biol. 2019 Nov 22;2:428
discovery	10250_5#25	human	Thailand	2011	ERR343759	Chewapreecha et at. Commun Biol. 2019 Nov 22;2:428
discovery	10250_5#26	human	Thailand	2011	ERR343760	Chewapreecha et at. Commun Biol. 2019 Nov 22;2:428
discovery	10250_5#27	human	Thailand	2011	ERR343761	Chewapreecha et at. Commun Biol. 2019 Nov 22;2:428
discovery	10250_5#28	human	Thailand	2011	ERR343762	Chewapreecha et at. Commun Biol. 2019 Nov 22;2:428
discovery	10250_5#29	human	Thailand	2011	ERR343763	Chewapreecha et at. Commun Biol. 2019 Nov 22;2:428
discovery	10250_5#2	human	Thailand	2011	ERR343738	Chewapreecha et at. Commun Biol. 2019 Nov 22;2:428
discovery	10250_5#30	human	Thailand	2011	ERR343764	Chewapreecha et at. Commun Biol. 2019 Nov 22;2:428
discovery	10250_5#31	human	Thailand	2011	ERR343765	Chewapreecha et at. Commun Biol. 2019 Nov 22;2:428
discovery	10250_5#32	human	Thailand	2011	ERR343766	Chewapreecha et at. Commun Biol. 2019 Nov 22;2:428
discovery	10250_5#33	human	Thailand	2011	ERR343767	Chewapreecha et at. Commun Biol. 2019 Nov 22;2:428
discovery	10250_5#34	human	Thailand	2011	ERR343768	Chewapreecha et at. Commun Biol. 2019 Nov 22;2:428
discovery	10250_5#35	human	Thailand	2011	ERR343769	Chewapreecha et at. Commun Biol. 2019 Nov 22;2:428
discovery	10250_5#36	human	Thailand	2011	ERR343770	Chewapreecha et at. Commun Biol. 2019 Nov 22;2:428
discovery	10250_5#37	human	Thailand	2011	ERR343771	Chewapreecha et at. Commun Biol. 2019 Nov 22;2:428
discovery	10250_5#38	human	Thailand	2011	ERR343772	Chewapreecha et at. Commun Biol. 2019 Nov 22;2:428
discovery	10250_5#39	human	Thailand	2011	ERR343773	Chewapreecha et at. Commun Biol. 2019 Nov 22;2:428
discovery	10250_5#3	human	Thailand	2011	ERR343739	Chewapreecha et at. Commun Biol. 2019 Nov 22;2:428
discovery	10250_5#40	human	Thailand	2011	ERR343774	Chewapreecha et at. Commun Biol. 2019 Nov 22;2:428
discovery	10250_5#41	human	Thailand	2011	ERR343775	Chewapreecha et at. Commun Biol. 2019 Nov 22;2:428
discovery	10250_5#42	human	Thailand	2011	ERR343776	Chewapreecha et at. Commun Biol. 2019 Nov 22;2:428
discovery	10250_5#43	human	Thailand	2011	ERR343777	Chewapreecha et at. Commun Biol. 2019 Nov 22;2:428
discovery	10250_5#44	human	Thailand	2011	ERR343778	Chewapreecha et at. Commun Biol. 2019 Nov 22;2:428
discovery	10250_5#45	human	Thailand	2011	ERR343779	Chewapreecha et at. Commun Biol. 2019 Nov 22;2:428
discovery	10250_5#46	human	Thailand	2011	ERR343780	Chewapreecha et at. Commun Biol. 2019 Nov 22;2:428
discovery	10250_5#47	human	Thailand	2011	ERR343781	Chewapreecha et at. Commun Biol. 2019 Nov 22;2:428
discovery	10250_5#48	human	Thailand	2011	ERR343782	Chewapreecha et at. Commun Biol. 2019 Nov 22;2:428
discovery	10250_5#49	human	Thailand	2011	ERR343783	Chewapreecha et at. Commun Biol. 2019 Nov 22;2:428
discovery	10250_5#50	human	Thailand	2011	ERR343784	Chewapreecha et at. Commun Biol. 2019 Nov 22;2:428
discovery	10250_5#51	human	Thailand	2011	ERR343785	Chewapreecha et at. Commun Biol. 2019 Nov 22;2:428
discovery	10250_5#52	human	Thailand	2011	ERR343786	Chewapreecha et at. Commun Biol. 2019 Nov 22;2:428
discovery	10250_5#53	human	Thailand	2011	ERR343787	Chewapreecha et at. Commun Biol. 2019 Nov 22;2:428
discovery	10250_5#54	human	Thailand	2011	ERR343788	Chewapreecha et at. Commun Biol. 2019 Nov 22;2:428
discovery	10250_5#55	human	Thailand	2011	ERR343789	Chewapreecha et at. Commun Biol. 2019 Nov 22;2:428
discovery	10250_5#56	human	Thailand	2011	ERR343790	Chewapreecha et at. Commun Biol. 2019 Nov 22;2:428
discovery	10250_5#57	human	Thailand	2011	ERR343791	Chewapreecha et at. Commun Biol. 2019 Nov 22;2:428
discovery	10250_5#58	human	Thailand	2011	ERR343792	Chewapreecha et at. Commun Biol. 2019 Nov 22;2:428
discovery	10250_5#59	human	Thailand	2011	ERR343793	Chewapreecha et at. Commun Biol. 2019 Nov 22;2:428
discovery	10250_5#5	human	Thailand	2011	ERR343741	Chewapreecha et at. Commun Biol. 2019 Nov 22;2:428
discovery	10250_5#60	human	Thailand	2011	ERR343794	Chewapreecha et at. Commun Biol. 2019 Nov 22;2:428
discovery	10250_5#6	human	Thailand	2011	ERR343742	Chewapreecha et at. Commun Biol. 2019 Nov 22;2:428
discovery	10250_5#7	human	Thailand	2011	ERR343743	Chewapreecha et at. Commun Biol. 2019 Nov 22;2:428
discovery	10250_5#8	human	Thailand	2011	ERR343744	Chewapreecha et at. Commun Biol. 2019 Nov 22;2:428
discovery	10250_5#9	human	Thailand	2011	ERR343745	Chewapreecha et at. Commun Biol. 2019 Nov 22;2:428
discovery	10250_7#10	env	Thailand	2011	ERR343804	Chewapreecha et at. Commun Biol. 2019 Nov 22;2:428
discovery	10250_7#11	env	Thailand	2011	ERR343805	Chewapreecha et at. Commun Biol. 2019 Nov 22;2:428
discovery	10250_7#12	env	Thailand	2011	ERR343806	Chewapreecha et at. Commun Biol. 2019 Nov 22;2:428
discovery	10250_7#13	env	Thailand	2011	ERR343807	Chewapreecha et at. Commun Biol. 2019 Nov 22;2:428
discovery	10250_7#14	env	Thailand	2011	ERR343808	Chewapreecha et at. Commun Biol. 2019 Nov 22;2:428
discovery	10250_7#15	env	Thailand	2011	ERR343809	Chewapreecha et at. Commun Biol. 2019 Nov 22;2:428
discovery	10250_7#16	env	Thailand	2011	ERR343810	Chewapreecha et at. Commun Biol. 2019 Nov 22;2:428
discovery	10250_7#17	env	Thailand	2011	ERR343811	Chewapreecha et at. Commun Biol. 2019 Nov 22;2:428
discovery	10250_7#18	env	Thailand	2011	ERR343812	Chewapreecha et at. Commun Biol. 2019 Nov 22;2:428
discovery	10250_7#19	env	Thailand	2011	ERR343813	Chewapreecha et at. Commun Biol. 2019 Nov 22;2:428
discovery	10250_7#1	env	Thailand	2011	ERR343795	Chewapreecha et at. Commun Biol. 2019 Nov 22;2:428
discovery	10250_7#20	env	Thailand	2011	ERR343814	Chewapreecha et at. Commun Biol. 2019 Nov 22;2:428
discovery	10250_7#21	env	Thailand	2011	ERR343815	Chewapreecha et at. Commun Biol. 2019 Nov 22;2:428
discovery	10250_7#23	env	Thailand	2011	ERR343816	newly_sequenced
discovery	10250_7#24	env	Thailand	2011	ERR343817	newly_sequenced
discovery	10250_7#25	env	Thailand	2011	ERR343818	Chewapreecha et at. Commun Biol. 2019 Nov 22;2:428
discovery	10250_7#26	env	Thailand	2011	ERR343819	newly_sequenced
discovery	10250_7#27	env	Thailand	2011	ERR343820	newly_sequenced
discovery	10250_7#28	env	Thailand	2011	ERR343821	newly_sequenced
discovery	10250_7#29	env	Thailand	2011	ERR343822	newly_sequenced
discovery	10250_7#2	env	Thailand	2011	ERR343796	Chewapreecha et at. Commun Biol. 2019 Nov 22;2:428
discovery	10250_7#30	env	Thailand	2011	ERR343823	newly_sequenced
discovery	10250_7#31	env	Thailand	2011	ERR343824	newly_sequenced
discovery	10250_7#32	env	Thailand	2011	ERR343825	Chewapreecha et at. Commun Biol. 2019 Nov 22;2:428
discovery	10250_7#33	env	Thailand	2011	ERR343826	Chewapreecha et at. Commun Biol. 2019 Nov 22;2:428
discovery	10250_7#34	env	Thailand	2011	ERR343827	Chewapreecha et at. Commun Biol. 2019 Nov 22;2:428
discovery	10250_7#35	env	Thailand	2011	ERR343828	Chewapreecha et at. Commun Biol. 2019 Nov 22;2:428
discovery	10250_7#36	env	Thailand	2011	ERR343829	Chewapreecha et at. Commun Biol. 2019 Nov 22;2:428
discovery	10250_7#37	env	Thailand	2011	ERR343830	Chewapreecha et at. Commun Biol. 2019 Nov 22;2:428
discovery	10250_7#38	env	Thailand	2011	ERR343831	Chewapreecha et at. Commun Biol. 2019 Nov 22;2:428
discovery	10250_7#39	env	Thailand	2011	ERR343832	Chewapreecha et at. Commun Biol. 2019 Nov 22;2:428
discovery	10250_7#3	env	Thailand	2011	ERR343797	Chewapreecha et at. Commun Biol. 2019 Nov 22;2:428
discovery	10250_7#40	env	Thailand	2011	ERR343833	Chewapreecha et at. Commun Biol. 2019 Nov 22;2:428
discovery	10250_7#41	env	Thailand	2011	ERR343834	Chewapreecha et at. Commun Biol. 2019 Nov 22;2:428
discovery	10250_7#42	env	Thailand	2011	ERR343835	Chewapreecha et at. Commun Biol. 2019 Nov 22;2:428
discovery	10250_7#43	env	Thailand	2011	ERR343836	Chewapreecha et at. Commun Biol. 2019 Nov 22;2:428
discovery	10250_7#44	env	Thailand	2011	ERR343837	Chewapreecha et at. Commun Biol. 2019 Nov 22;2:428
discovery	10250_7#45	env	Thailand	2011	ERR343838	Chewapreecha et at. Commun Biol. 2019 Nov 22;2:428
discovery	10250_7#46	env	Thailand	2011	ERR343839	Chewapreecha et at. Commun Biol. 2019 Nov 22;2:428
discovery	10250_7#47	env	Thailand	2011	ERR343840	Chewapreecha et at. Commun Biol. 2019 Nov 22;2:428
discovery	10250_7#48	env	Thailand	2011	ERR343841	Chewapreecha et at. Commun Biol. 2019 Nov 22;2:428
discovery	10250_7#49	env	Thailand	2011	ERR343842	Chewapreecha et at. Commun Biol. 2019 Nov 22;2:428
discovery	10250_7#50	env	Thailand	2011	ERR343843	Chewapreecha et at. Commun Biol. 2019 Nov 22;2:428
discovery	10250_7#51	env	Thailand	2011	ERR343844	Chewapreecha et at. Commun Biol. 2019 Nov 22;2:428
discovery	10250_7#52	env	Thailand	2011	ERR343845	Chewapreecha et at. Commun Biol. 2019 Nov 22;2:428
discovery	10250_7#53	env	Thailand	2011	ERR343846	Chewapreecha et at. Commun Biol. 2019 Nov 22;2:428
discovery	10250_7#54	env	Thailand	2011	ERR343847	Chewapreecha et at. Commun Biol. 2019 Nov 22;2:428
discovery	10250_7#57	env	Thailand	2011	ERR343848	Chewapreecha et at. Commun Biol. 2019 Nov 22;2:428
discovery	10250_7#58	env	Thailand	2011	ERR343849	Chewapreecha et at. Commun Biol. 2019 Nov 22;2:428
discovery	10250_7#59	env	Thailand	2011	ERR343850	Chewapreecha et at. Commun Biol. 2019 Nov 22;2:428
discovery	10250_7#5	env	Thailand	2011	ERR343799	Chewapreecha et at. Commun Biol. 2019 Nov 22;2:428
discovery	10250_7#60	env	Thailand	2011	ERR343851	Chewapreecha et at. Commun Biol. 2019 Nov 22;2:428
discovery	10250_7#6	env	Thailand	2011	ERR343800	Chewapreecha et at. Commun Biol. 2019 Nov 22;2:428
discovery	10250_7#7	env	Thailand	2011	ERR343801	Chewapreecha et at. Commun Biol. 2019 Nov 22;2:428
discovery	10250_7#8	env	Thailand	2011	ERR343802	Chewapreecha et at. Commun Biol. 2019 Nov 22;2:428
discovery	10250_7#9	env	Thailand	2011	ERR343803	Chewapreecha et at. Commun Biol. 2019 Nov 22;2:428
discovery	10395_4#10	env	Thailand	2011	ERR352185	Chewapreecha et at. Commun Biol. 2019 Nov 22;2:428
discovery	10395_4#11	env	Thailand	2011	ERR352186	Chewapreecha et at. Commun Biol. 2019 Nov 22;2:428
discovery	10395_4#12	env	Thailand	2011	ERR352187	Chewapreecha et at. Commun Biol. 2019 Nov 22;2:428
discovery	10395_4#13	env	Thailand	2011	ERR352188	Chewapreecha et at. Commun Biol. 2019 Nov 22;2:428
discovery	10395_4#14	env	Thailand	2011	ERR352189	Chewapreecha et at. Commun Biol. 2019 Nov 22;2:428
discovery	10395_4#15	env	Thailand	2011	ERR352190	Chewapreecha et at. Commun Biol. 2019 Nov 22;2:428
discovery	10395_4#16	env	Thailand	2011	ERR352191	Chewapreecha et at. Commun Biol. 2019 Nov 22;2:428
discovery	10395_4#17	env	Thailand	2011	ERR352192	Chewapreecha et at. Commun Biol. 2019 Nov 22;2:428
discovery	10395_4#18	env	Thailand	2011	ERR352193	Chewapreecha et at. Commun Biol. 2019 Nov 22;2:428
discovery	10395_4#19	env	Thailand	2011	ERR352194	Chewapreecha et at. Commun Biol. 2019 Nov 22;2:428
discovery	10395_4#1	env	Thailand	2011	ERR352176	Chewapreecha et at. Commun Biol. 2019 Nov 22;2:428
discovery	10395_4#20	env	Thailand	2011	ERR352195	Chewapreecha et at. Commun Biol. 2019 Nov 22;2:428
discovery	10395_4#21	env	Thailand	2011	ERR352196	Chewapreecha et at. Commun Biol. 2019 Nov 22;2:428
discovery	10395_4#22	env	Thailand	2011	ERR352197	Chewapreecha et at. Commun Biol. 2019 Nov 22;2:428
discovery	10395_4#23	env	Thailand	2011	ERR352198	Chewapreecha et at. Commun Biol. 2019 Nov 22;2:428
discovery	10395_4#24	env	Thailand	2011	ERR352199	Chewapreecha et at. Commun Biol. 2019 Nov 22;2:428
discovery	10395_4#25	env	Thailand	2011	ERR352200	Chewapreecha et at. Commun Biol. 2019 Nov 22;2:428
discovery	10395_4#26	env	Thailand	2011	ERR352201	Chewapreecha et at. Commun Biol. 2019 Nov 22;2:428
discovery	10395_4#27	env	Thailand	2011	ERR352202	Chewapreecha et at. Commun Biol. 2019 Nov 22;2:428
discovery	10395_4#28	env	Thailand	2011	ERR352203	Chewapreecha et at. Commun Biol. 2019 Nov 22;2:428
discovery	10395_4#29	env	Thailand	2011	ERR352204	Chewapreecha et at. Commun Biol. 2019 Nov 22;2:428
discovery	10395_4#2	env	Thailand	2011	ERR352177	Chewapreecha et at. Commun Biol. 2019 Nov 22;2:428
discovery	10395_4#30	env	Thailand	2011	ERR352205	Chewapreecha et at. Commun Biol. 2019 Nov 22;2:428
discovery	10395_4#31	env	Thailand	2011	ERR352206	Chewapreecha et at. Commun Biol. 2019 Nov 22;2:428
discovery	10395_4#32	env	Thailand	2011	ERR352207	Chewapreecha et at. Commun Biol. 2019 Nov 22;2:428
discovery	10395_4#33	env	Thailand	2011	ERR352208	Chewapreecha et at. Commun Biol. 2019 Nov 22;2:428
discovery	10395_4#34	env	Thailand	2011	ERR352209	Chewapreecha et at. Commun Biol. 2019 Nov 22;2:428
discovery	10395_4#35	env	Thailand	2011	ERR352210	Chewapreecha et at. Commun Biol. 2019 Nov 22;2:428
discovery	10395_4#36	env	Thailand	2011	ERR352211	Chewapreecha et at. Commun Biol. 2019 Nov 22;2:428
discovery	10395_4#37	env	Thailand	2011	ERR352212	Chewapreecha et at. Commun Biol. 2019 Nov 22;2:428
discovery	10395_4#38	env	Thailand	2011	ERR352213	Chewapreecha et at. Commun Biol. 2019 Nov 22;2:428
discovery	10395_4#39	env	Thailand	2011	ERR352214	Chewapreecha et at. Commun Biol. 2019 Nov 22;2:428
discovery	10395_4#3	env	Thailand	2011	ERR352178	Chewapreecha et at. Commun Biol. 2019 Nov 22;2:428
discovery	10395_4#40	env	Thailand	2011	ERR352215	Chewapreecha et at. Commun Biol. 2019 Nov 22;2:428
discovery	10395_4#41	env	Thailand	2011	ERR352216	Chewapreecha et at. Commun Biol. 2019 Nov 22;2:428
discovery	10395_4#42	env	Thailand	2011	ERR352217	Chewapreecha et at. Commun Biol. 2019 Nov 22;2:428
discovery	10395_4#43	env	Thailand	2011	ERR352218	Chewapreecha et at. Commun Biol. 2019 Nov 22;2:428
discovery	10395_4#44	env	Thailand	2011	ERR352219	Chewapreecha et at. Commun Biol. 2019 Nov 22;2:428
discovery	10395_4#45	env	Thailand	2011	ERR352220	Chewapreecha et at. Commun Biol. 2019 Nov 22;2:428
discovery	10395_4#46	env	Thailand	2011	ERR352221	Chewapreecha et at. Commun Biol. 2019 Nov 22;2:428
discovery	10395_4#47	env	Thailand	2011	ERR352222	Chewapreecha et at. Commun Biol. 2019 Nov 22;2:428
discovery	10395_4#48	env	Thailand	2011	ERR352223	Chewapreecha et at. Commun Biol. 2019 Nov 22;2:428
discovery	10395_4#49	env	Thailand	2011	ERR352224	Chewapreecha et at. Commun Biol. 2019 Nov 22;2:428
discovery	10395_4#4	env	Thailand	2011	ERR352179	Chewapreecha et at. Commun Biol. 2019 Nov 22;2:428
discovery	10395_4#50	env	Thailand	2011	ERR352225	Chewapreecha et at. Commun Biol. 2019 Nov 22;2:428
discovery	10395_4#51	env	Thailand	2011	ERR352226	Chewapreecha et at. Commun Biol. 2019 Nov 22;2:428
discovery	10395_4#52	env	Thailand	2011	ERR352227	Chewapreecha et at. Commun Biol. 2019 Nov 22;2:428
discovery	10395_4#53	env	Thailand	2011	ERR352228	Chewapreecha et at. Commun Biol. 2019 Nov 22;2:428
discovery	10395_4#54	env	Thailand	2011	ERR352229	Chewapreecha et at. Commun Biol. 2019 Nov 22;2:428
discovery	10395_4#57	env	Thailand	2011	ERR352230	Chewapreecha et at. Commun Biol. 2019 Nov 22;2:428
discovery	10395_4#58	env	Thailand	2011	ERR352231	Chewapreecha et at. Commun Biol. 2019 Nov 22;2:428
discovery	10395_4#59	env	Thailand	2011	ERR352232	Chewapreecha et at. Commun Biol. 2019 Nov 22;2:428
discovery	10395_4#5	env	Thailand	2011	ERR352180	Chewapreecha et at. Commun Biol. 2019 Nov 22;2:428
discovery	10395_4#60	env	Thailand	2011	ERR352233	Chewapreecha et at. Commun Biol. 2019 Nov 22;2:428
discovery	10395_4#6	env	Thailand	2011	ERR352181	Chewapreecha et at. Commun Biol. 2019 Nov 22;2:428
discovery	10395_4#7	env	Thailand	2011	ERR352182	Chewapreecha et at. Commun Biol. 2019 Nov 22;2:428
discovery	10395_4#8	env	Thailand	2011	ERR352183	newly_sequenced
discovery	10395_4#9	env	Thailand	2011	ERR352184	Chewapreecha et at. Commun Biol. 2019 Nov 22;2:428
discovery	10396_8#47	human	Thailand	2011	ERR352243	Chewapreecha et at. Commun Biol. 2019 Nov 22;2:428
discovery	10396_8#48	human	Thailand	2011	ERR352244	Chewapreecha et at. Commun Biol. 2019 Nov 22;2:428
discovery	10396_8#49	human	Thailand	2011	ERR352245	Chewapreecha et at. Commun Biol. 2019 Nov 22;2:428
discovery	10396_8#50	human	Thailand	2011	ERR352246	Chewapreecha et at. Commun Biol. 2019 Nov 22;2:428
discovery	10396_8#51	env	Thailand	2011	ERR352247	Chewapreecha et at. Commun Biol. 2019 Nov 22;2:428
discovery	10396_8#52	env	Thailand	2011	ERR352248	Chewapreecha et at. Commun Biol. 2019 Nov 22;2:428
discovery	10396_8#53	env	Thailand	2011	ERR352249	newly_sequenced
discovery	10396_8#54	env	Thailand	2011	ERR352250	Chewapreecha et at. Commun Biol. 2019 Nov 22;2:428
discovery	10396_8#55	env	Thailand	2011	ERR352251	Chewapreecha et at. Commun Biol. 2019 Nov 22;2:428
discovery	10660_1#74	env	Thailand	2011	ERR363564	Chewapreecha et at. Commun Biol. 2019 Nov 22;2:428
discovery	10660_1#75	env	Thailand	2011	ERR363565	Chewapreecha et at. Commun Biol. 2019 Nov 22;2:428
discovery	10660_1#78	human	Thailand	2011	ERR363568	Chewapreecha et at. Commun Biol. 2019 Nov 22;2:428
discovery	10660_1#79	env	Thailand	2011	ERR363569	Chewapreecha et at. Commun Biol. 2019 Nov 22;2:428
discovery	10156_4#37	human	Thailand	2011	ERR339165	Chewapreecha et at. Commun Biol. 2019 Nov 22;2:428
discovery	10156_4#38	human	Thailand	2011	ERR339166	Chewapreecha et at. Commun Biol. 2019 Nov 22;2:428
discovery	10156_4#39	human	Thailand	2011	ERR339167	Chewapreecha et at. Commun Biol. 2019 Nov 22;2:428
discovery	10156_4#40	human	Thailand	2011	ERR339168	Chewapreecha et at. Commun Biol. 2019 Nov 22;2:428
discovery	10156_4#41	human	Thailand	2011	ERR339169	Chewapreecha et at. Commun Biol. 2019 Nov 22;2:428
discovery	10156_4#42	human	Thailand	2011	ERR339170	Chewapreecha et at. Commun Biol. 2019 Nov 22;2:428
discovery	10156_4#43	human	Thailand	2011	ERR339171	Chewapreecha et at. Commun Biol. 2019 Nov 22;2:428
discovery	10156_4#44	human	Thailand	2011	ERR339172	Chewapreecha et at. Commun Biol. 2019 Nov 22;2:428
discovery	10156_4#45	human	Thailand	2011	ERR339173	Chewapreecha et at. Commun Biol. 2019 Nov 22;2:428
discovery	10156_4#60	human	Thailand	2011	ERR339188	Chewapreecha et at. Commun Biol. 2019 Nov 22;2:428
discovery	10156_4#7	human	Thailand	2011	ERR339135	Chewapreecha et at. Commun Biol. 2019 Nov 22;2:428
discovery	10156_4#8	human	Thailand	2011	ERR339136	Chewapreecha et at. Commun Biol. 2019 Nov 22;2:428
discovery	10156_4#9	human	Thailand	2011	ERR339137	Chewapreecha et at. Commun Biol. 2019 Nov 22;2:428
discovery	MSHR4462	env	Australia	2011	JPQM00000000	Johnson et al. Genome Announc. 2015 Jan-Feb; 3_1_: e01282-14.
discovery	MSHR4503	env	Australia	2011	JPQN00000000	Johnson et al. Genome Announc. 2015 Jan-Feb; 3_1_: e01282-14.
discovery	MSHR4868	env	Australia	2011	JQGZ00000000	Johnson et al. Genome Announc. 2015 Jan-Feb; 3_1_: e01282-14.
discovery	MSHR5492	env	Australia	2011	JQDO00000000	Johnson et al. Genome Announc. 2015 Jan-Feb; 3_1_: e01282-14.
discovery	MSHR5569	env	Australia	2011	JQDL00000000	Johnson et al. Genome Announc. 2015 Jan-Feb; 3_1_: e01282-14.
discovery	MSHR5596	env	Australia	2011	JQDE00000000	Johnson et al. Genome Announc. 2015 Jan-Feb; 3_1_: e01282-14.
discovery	MSHR5608	env	Australia	2011	JPWQ00000000	Johnson et al. Genome Announc. 2015 Jan-Feb; 3_1_: e01282-14.
discovery	MSHR5609	env	Australia	2011	JQDJ00000000	Johnson et al. Genome Announc. 2015 Jan-Feb; 3_1_: e01282-14.
discovery	MSHR5613	env	Australia	2011	JQDK00000000	Johnson et al. Genome Announc. 2015 Jan-Feb; 3_1_: e01282-14.
discovery	HBPUB10303a	human	Thailand	2011	CP008894.1 n CP008893.1	Daligault et al. Genome Announc. 2_6__2014
discovery	MSHR5848	human	Australia	2011	CP008909.1 n CP008910.1	Daligault et al. Genome Announc. 2_6__2014
discovery	MSHR5855	human	Australia	2011	CP008783.1 n CP008784.1	Daligault et al. Genome Announc. 2_6__2014
discovery	11233_1#28	env	Gabon	2012	ERS353642	Chewapreecha et al. Nat Microbiol. 2017 Jan 23;2:16263
discovery	10156_7#32	env	Thailand	2012	ERR339340	Chewapreecha et at. Commun Biol. 2019 Nov 22;2:428
discovery	10156_7#33	env	Thailand	2012	ERR339341	Chewapreecha et at. Commun Biol. 2019 Nov 22;2:428
discovery	10156_7#34	env	Thailand	2012	ERR339342	Chewapreecha et at. Commun Biol. 2019 Nov 22;2:428
discovery	10156_7#35	env	Thailand	2012	ERR339343	newly_sequenced
discovery	10156_7#36	env	Thailand	2012	ERR339344	Chewapreecha et at. Commun Biol. 2019 Nov 22;2:428
discovery	10156_7#37	env	Thailand	2012	ERR339345	Chewapreecha et at. Commun Biol. 2019 Nov 22;2:428
discovery	10156_7#38	env	Thailand	2012	ERR339346	Chewapreecha et at. Commun Biol. 2019 Nov 22;2:428
discovery	10156_7#39	env	Thailand	2012	ERR339347	Chewapreecha et at. Commun Biol. 2019 Nov 22;2:428
discovery	10156_7#40	env	Thailand	2012	ERR339348	Chewapreecha et at. Commun Biol. 2019 Nov 22;2:428
discovery	10156_7#41	env	Thailand	2012	ERR339349	Chewapreecha et at. Commun Biol. 2019 Nov 22;2:428
discovery	10156_7#42	env	Thailand	2012	ERR339350	Chewapreecha et at. Commun Biol. 2019 Nov 22;2:428
discovery	10156_7#43	env	Thailand	2012	ERR339351	Chewapreecha et at. Commun Biol. 2019 Nov 22;2:428
discovery	10156_7#44	env	Thailand	2012	ERR339352	Chewapreecha et at. Commun Biol. 2019 Nov 22;2:428
discovery	10156_7#46	env	Thailand	2012	ERR339354	Chewapreecha et at. Commun Biol. 2019 Nov 22;2:428
discovery	10156_7#47	env	Thailand	2012	ERR339355	Chewapreecha et at. Commun Biol. 2019 Nov 22;2:428
discovery	10156_7#48	env	Thailand	2012	ERR339356	Chewapreecha et at. Commun Biol. 2019 Nov 22;2:428
discovery	10156_7#49	env	Thailand	2012	ERR339357	Chewapreecha et at. Commun Biol. 2019 Nov 22;2:428
discovery	10156_7#50	env	Thailand	2012	ERR339358	newly_sequenced
discovery	10156_7#51	env	Thailand	2012	ERR339359	Chewapreecha et at. Commun Biol. 2019 Nov 22;2:428
discovery	ABCPW107	env	Australia	2012	JQDN00000000	Johnson et al. Genome Announc. 2015 Jan-Feb; 3_1_: e01282-14.
discovery	ABCPW1	env	Australia	2012	JQIJ00000000	Johnson et al. Genome Announc. 2015 Jan-Feb;3_1_:e01282-14
discovery	ABCPW30	env	Australia	2012	JPVF00000000	Johnson et al. Genome Announc. 2015 Jan-Feb; 3_1_: e01282-14.
discovery	ABCPW91	env	Australia	2012	JPUY00000000	Johnson et al. Genome Announc. 2015 Jan-Feb; 3_1_: e01282-14.
discovery	BDU2	env	Australia	2012	JPVG00000000	Johnson et al. Genome Announc. 2015 Jan-Feb; 3_1_: e01282-14.
discovery	MSHR7334	env	Australia	2012	JQDF00000000	Johnson et al. Genome Announc. 2015 Jan-Feb; 3_1_: e01282-14.
discovery	MSHR7343	env	Australia	2012	JQDM00000000	Johnson et al. Genome Announc. 2015 Jan-Feb; 3_1_: e01282-14.
discovery	MSHR7498	env	Australia	2012	JQDH00000000	Johnson et al. Genome Announc. 2015 Jan-Feb; 3_1_: e01282-14.
discovery	MSHR7500	env	Australia	2012	JREN00000000	Johnson et al. Genome Announc. 2015 Jan-Feb; 3_1_: e01282-14.
discovery	MSHR7504	env	Australia	2012	JPWR00000000	Johnson et al. Genome Announc. 2015 Jan-Feb; 3_1_: e01282-14.
discovery	MSHR7527	env	Australia	2012	JPWS00000000	Johnson et al. Genome Announc. 2015 Jan-Feb; 3_1_: e01282-14.
discovery	TSV202	env	Australia	2012	CP009156	Johnson et al. Genome Announc. 2015 Jan-Feb; 3_1_: e01282-14.
discovery	TSV25	env	Australia	2012	JPVK00000000	Johnson et al. Genome Announc. 2015 Jan-Feb; 3_1_: e01282-14.
discovery	TSV28	env	Australia	2012	JQHU00000000	Johnson et al. Genome Announc. 2015 Jan-Feb; 3_1_: e01282-14.
discovery	TSV31	env	Australia	2012	JPVE00000000	Johnson et al. Genome Announc. 2015 Jan-Feb; 3_1_: e01282-14.
discovery	TSV32	env	Australia	2012	JQHT00000000	Johnson et al. Genome Announc. 2015 Jan-Feb; 3_1_: e01282-14.
discovery	TSV43	env	Australia	2012	JPQK00000000	Johnson et al. Genome Announc. 2015 Jan-Feb; 3_1_: e01282-14.
discovery	TSV44	env	Australia	2012	JQGX00000000	Johnson et al. Genome Announc. 2015 Jan-Feb; 3_1_: e01282-14.
discovery	TSV48	env	Australia	2012	CP009160	Johnson et al. Genome Announc. 2015 Jan-Feb; 3_1_: e01282-14.
discovery	TSV5	env	Australia	2012	JQGY00000000	Johnson et al. Genome Announc. 2015 Jan-Feb; 3_1_: e01282-14.
discovery	11233_1#30	human	Gabon	2013	ERS353644	Chewapreecha et al. Nat Microbiol. 2017 Jan 23;2:16263
discovery	9517_1#22	human	Malaysia	na	ERS203228	Chewapreecha et al. Nat Microbiol. 2017 Jan 23;2:16263
discovery	9517_1#23	human	Malaysia	na	ERS203229	Chewapreecha et al. Nat Microbiol. 2017 Jan 23;2:16263
discovery	9517_1#24	human	Malaysia	na	ERS203230	Chewapreecha et al. Nat Microbiol. 2017 Jan 23;2:16263
discovery	9517_1#25	human	Malaysia	na	ERS203231	Chewapreecha et al. Nat Microbiol. 2017 Jan 23;2:16263
discovery	9517_1#26	human	Malaysia	na	ERS203232	Chewapreecha et al. Nat Microbiol. 2017 Jan 23;2:16263
discovery	9517_1#27	human	Malaysia	na	ERS203233	Chewapreecha et al. Nat Microbiol. 2017 Jan 23;2:16263
discovery	7910_5#15	human	Singapore	na	ERR160897	Nandi et al. Genome Res. 2015 Jan;25_1_:129-141
discovery	7910_7#17	human	Singapore	na	ERR160932	Nandi et al. Genome Res. 2015 Jan;25_1_:129-141
discovery	7910_7#19	human	Singapore	na	ERR160934	Nandi et al. Genome Res. 2015 Jan;25_1_:129-141
discovery	7910_7#21	env	Thailand	na	ERR160936	Nandi et al. Genome Res. 2015 Jan;25_1_:129-141
discovery	7910_7#22	human	Singapore	na	ERR160937	Nandi et al. Genome Res. 2015 Jan;25_1_:129-141
discovery	7910_7#23	human	Singapore	na	ERR160938	Nandi et al. Genome Res. 2015 Jan;25_1_:129-141
discovery	7910_7#25	human	Singapore	na	ERR160940	Nandi et al. Genome Res. 2015 Jan;25_1_:129-141
discovery	7910_7#28	human	Singapore	na	ERR160943	Nandi et al. Genome Res. 2015 Jan;25_1_:129-141
discovery	7910_7#31	env	Thailand	na	ERR160946	Nandi et al. Genome Res. 2015 Jan;25_1_:129-141
discovery	7910_7#32	human	UK-imported	na	ERR160947	Nandi et al. Genome Res. 2015 Jan;25_1_:129-141
discovery	7910_7#33	env	Thailand	na	ERR160948	Nandi et al. Genome Res. 2015 Jan;25_1_:129-141
discovery	7915_5#31	human	Singapore	na	ERR156330	Nandi et al. Genome Res. 2015 Jan;25_1_:129-141
discovery	A79A	env	Australia	na	CP009165 n CP009164	Johnson et al. Genome Announc. 2015 Jan-Feb;3_1_:e01282-14
discovery	A79C	env	Australia	na	JQHQ00000000	Johnson et al. Genome Announc. 2015 Jan-Feb;3_1_:e01282-14
discovery	A79D	env	Australia	na	JQHR00000000	Johnson et al. Genome Announc. 2015 Jan-Feb;3_1_:e01282-14
validation	Bp_350105	env	China	1976	CP012093 n CP012094	Song et al. Genome Announc 2015 3_5_: e01162-15
validation	MSHR0067	human	Australia	1991	SRR2886976	Price et al. Appl Environ Microbiol. 2015 Nov 25;82_3_: 954-63
validation	MSHR0115	human	Australia	1992	SRR2886977	Price et al. Appl Environ Microbiol. 2015 Nov 25;82_3_: 954-63
validation	MSHR0128	human	Australia	1992	SRR2886996	Price et al. Appl Environ Microbiol. 2015 Nov 25;82_3_: 954-63
validation	MSHR0135	human	Australia	1992	SRR2887007	Price et al. Appl Environ Microbiol. 2015 Nov 25;82_3_: 954-63
validation	MSHR0238	human	Australia	1993	SRR2887018	Price et al. Appl Environ Microbiol. 2015 Nov 25;82_3_: 954-63
validation	MSHR0260	human	Australia	1994	SRR2887029	Price et al. Appl Environ Microbiol. 2015 Nov 25;82_3_: 954-63
validation	BEF	human	Australia	1996	JPNR00000000	Daligault et al. Genome Announc. 2014 Nov-Dec; 2_6_: e01106-14.
validation	BEG	human	Australia	1996	JOTY00000000	Daligault et al. Genome Announc. 2014 Nov-Dec; 2_6_: e01106-14.
validation	BDD	human	Australia	1996	JNOW00000000	Daligault et al. Genome Announc. 2014 Nov-Dec; 2_6_: e01106-14.
validation	BED	human	Australia	1996	JPNQ00000000	Daligault et al. Genome Announc. 2014 Nov-Dec; 2_6_: e01106-14.
validation	BDZ	human	Australia	1996	JPNO00000000	Daligault et al. Genome Announc. 2014 Nov-Dec; 2_6_: e01106-14.
validation	BFD	human	Australia	1996	JOTT00000000	Daligault et al. Genome Announc. 2014 Nov-Dec; 2_6_: e01106-14.
validation	MSHR0457	human	Australia	1996	SRR2887040	Price et al. Appl Environ Microbiol. 2015 Nov 25;82_3_: 954-63
validation	NCTC13392	human	Thailand	1996	AOUG00000000	Sahl et al. 2013 Genome Announc 2013 1_3_: e00183-13
validation	BDE	human	Australia	1997	JPNW00000000	Daligault et al. Genome Announc. 2014 Nov-Dec; 2_6_: e01106-14.
validation	BDI	human	Australia	1998	JPNU00000000	Daligault et al. Genome Announc. 2014 Nov-Dec; 2_6_: e01106-14.
validation	BDM	human	Australia	1998	JPNV00000000	Daligault et al. Genome Announc. 2014 Nov-Dec; 2_6_: e01106-14.
validation	MSHR0551	human	Australia	1998	SRR2887051	Price et al. Appl Environ Microbiol. 2015 Nov 25;82_3_: 954-63
validation	MSHR0663	human	Australia	1998	SRR2887062	Price et al. Appl Environ Microbiol. 2015 Nov 25;82_3_: 954-63
validation	MSHR0766	human	Australia	1998	SRR2887073	Price et al. Appl Environ Microbiol. 2015 Nov 25;82_3_: 954-63
validation	BDT	human	Australia	1999	JOTS00000000	Daligault et al. Genome Announc. 2014 Nov-Dec; 2_6_: e01106-14.
validation	MSHR0888	human	Australia	1999	SRR2886978	Price et al. Appl Environ Microbiol. 2015 Nov 25;82_3_: 954-63
validation	BES	human	Australia	2000	JPHA00000000	Daligault et al. Genome Announc. 2014 Nov-Dec; 2_6_: e01106-14.
validation	BEB	human	Australia	2000	JPNP00000000	Daligault et al. Genome Announc. 2014 Nov-Dec; 2_6_: e01106-14.
validation	BEC	human	Australia	2000	JOTX00000000	Daligault et al. Genome Announc. 2014 Nov-Dec; 2_6_: e01106-14.
validation	BGH	human	Australia	2000	JOTU00000000	Daligault et al. Genome Announc. 2014 Nov-Dec; 2_6_: e01106-14.
validation	MSHR0910	human	Australia	2000	SRR2886987	Price et al. Appl Environ Microbiol. 2015 Nov 25;82_3_: 954-63
validation	MSHR0937	human	Australia	2000	SRR2886988	Price et al. Appl Environ Microbiol. 2015 Nov 25;82_3_: 954-63
validation	MSHR1057	human	Australia	2000	SRR2886989	Price et al. Appl Environ Microbiol. 2015 Nov 25;82_3_: 954-63
validation	MSHR5651	human	Australia	2000	JYBG00000000	Viberg et al. Genome Announc. 2015 Mar-Apr; 3_2_: e00254-15.
validation	BEH	human	Australia	2001	JOTZ00000000	Daligault et al. Genome Announc. 2014 Nov-Dec; 2_6_: e01106-14.
validation	MSHR8436	human	Australia	2001	JYBH00000000	Viberg et al. Genome Announc. 2015 Mar-Apr; 3_2_: e00254-15.
validation	MSHR1390	human	Australia	2002	SRR2886990	Price et al. Appl Environ Microbiol. 2015 Nov 25;82_3_: 954-63
validation	MSHR1421	env	Australia	2002	SRR2886991	Price et al. Appl Environ Microbiol. 2015 Nov 25;82_3_: 954-63
validation	MSHR1422	env	Australia	2002	SRR2886992	Price et al. Appl Environ Microbiol. 2015 Nov 25;82_3_: 954-63
validation	MSHR8438	human	Australia	2002	JYBJ00000000	Viberg et al. Genome Announc. 2015 Mar-Apr; 3_2_: e00254-15.
validation	MSHR1655	human	Australia	2003	CP008779_n_CP008780	Daligault et al. Genome Announc. 2014 Nov-Dec; 2_6_: e01106-14.
validation	MSHR1634	human	Australia	2003	SRR2886993	Price et al. Appl Environ Microbiol. 2015 Nov 25;82_3_: 954-63
validation	MSHR5662	human	Australia	2003	JYBI00000000	Viberg et al. Genome Announc. 2015 Mar-Apr; 3_2_: e00254-15.
validation	MSHR1926	human	Australia	2005	SRR2886994	Price et al. Appl Environ Microbiol. 2015 Nov 25;82_3_: 954-63
validation	MSHR1952	human	Australia	2005	SRR2886995	Price et al. Appl Environ Microbiol. 2015 Nov 25;82_3_: 954-63
validation	MSHR1967	human	Australia	2005	SRR2886997	Price et al. Appl Environ Microbiol. 2015 Nov 25;82_3_: 954-63
validation	MSHR2016	human	Australia	2005	SRR2886998	Price et al. Appl Environ Microbiol. 2015 Nov 25;82_3_: 954-63
validation	MSHR2078	human	Australia	2005	SRR2886999	Price et al. Appl Environ Microbiol. 2015 Nov 25;82_3_: 954-63
validation	MSHR2208	human	Australia	2005	SRR2887000	Price et al. Appl Environ Microbiol. 2015 Nov 25;82_3_: 954-63
validation	MSHR2436	human	Australia	2006	SRR2887001	Price et al. Appl Environ Microbiol. 2015 Nov 25;82_3_: 954-63
validation	MSHR2662	env	Australia	2006	SRR2887008	Price et al. Appl Environ Microbiol. 2015 Nov 25;82_3_: 954-63
validation	C1_3921g	human	Thailand	2006	LK936442 n LK936443	Limmathurotsakul et al. J Clin Microbiol 2014 52_9_: 3418-21
validation	MSHR2472	human	Australia	2007	SRR2887002	Price et al. Appl Environ Microbiol. 2015 Nov 25;82_3_: 954-63
validation	MSHR2511	human	Australia	2007	SRR2887003	Price et al. Appl Environ Microbiol. 2015 Nov 25;82_3_: 954-63
validation	MSHR2532	human	Australia	2007	SRR2887004	Price et al. Appl Environ Microbiol. 2015 Nov 25;82_3_: 954-63
validation	MSHR2583	human	Australia	2007	SRR2887005	Price et al. Appl Environ Microbiol. 2015 Nov 25;82_3_: 954-63
validation	MSHR2632	human	Australia	2007	SRR2887006	Price et al. Appl Environ Microbiol. 2015 Nov 25;82_3_: 954-63
validation	MSHR2861	human	Australia	2007	SRR2887009	Price et al. Appl Environ Microbiol. 2015 Nov 25;82_3_: 954-63
validation	4900CFPatient1	human	Brazil	2007	NZ_ARZE00000000	Gee et al. Emerg Infect Dis 20_4_: 682-84
validation	MSHR3345	human	Australia	2009	SRR2887010	Price et al. Appl Environ Microbiol. 2015 Nov 25;82_3_: 954-63
validation	MSHR3511	human	Australia	2009	SRR2887011	Price et al. Appl Environ Microbiol. 2015 Nov 25;82_3_: 954-63
validation	MSHR3530	human	Australia	2009	SRR2887012	Price et al. Appl Environ Microbiol. 2015 Nov 25;82_3_: 954-63
validation	MSHR3603	human	Australia	2010	SRR2887013	Price et al. Appl Environ Microbiol. 2015 Nov 25;82_3_: 954-63
validation	MSHR3617	human	Australia	2010	SRR2887014	Price et al. Appl Environ Microbiol. 2015 Nov 25;82_3_: 954-63
validation	MSHR3618	human	Australia	2010	SRR2887015	Price et al. Appl Environ Microbiol. 2015 Nov 25;82_3_: 954-63
validation	MSHR3638	human	Australia	2010	SRR2887016	Price et al. Appl Environ Microbiol. 2015 Nov 25;82_3_: 954-63
validation	MSHR3639	human	Australia	2010	SRR2887017	Price et al. Appl Environ Microbiol. 2015 Nov 25;82_3_: 954-63
validation	MSHR3702	human	Australia	2010	SRR2887019	Price et al. Appl Environ Microbiol. 2015 Nov 25;82_3_: 954-63
validation	MSHR3743	human	Australia	2010	SRR2887020	Price et al. Appl Environ Microbiol. 2015 Nov 25;82_3_: 954-63
validation	MSHR3763	human	Australia	2010	SRR2887021	Price et al. Appl Environ Microbiol. 2015 Nov 25;82_3_: 954-63
validation	MSHR3783	human	Australia	2010	SRR2887022	Price et al. Appl Environ Microbiol. 2015 Nov 25;82_3_: 954-63
validation	MSHR3809	human	Australia	2010	SRR2887023	Price et al. Appl Environ Microbiol. 2015 Nov 25;82_3_: 954-63
validation	MSHR3810	human	Australia	2010	SRR2887024	Price et al. Appl Environ Microbiol. 2015 Nov 25;82_3_: 954-63
validation	MSHR3831	human	Australia	2010	SRR2887025	Price et al. Appl Environ Microbiol. 2015 Nov 25;82_3_: 954-63
validation	MSHR3915	human	Australia	2010	SRR2887026	Price et al. Appl Environ Microbiol. 2015 Nov 25;82_3_: 954-63
validation	MSHR3917	human	Australia	2010	SRR2887027	Price et al. Appl Environ Microbiol. 2015 Nov 25;82_3_: 954-63
validation	MSHR4050	human	Australia	2010	SRR2887028	Price et al. Appl Environ Microbiol. 2015 Nov 25;82_3_: 954-63
validation	MSHR4083	human	Australia	2010	SRR2887030	Price et al. Appl Environ Microbiol. 2015 Nov 25;82_3_: 954-63
validation	MSHR4185	human	Australia	2010	SRR2887031	Price et al. Appl Environ Microbiol. 2015 Nov 25;82_3_: 954-63
validation	MSHR4196	human	Australia	2010	SRR2887032	Price et al. Appl Environ Microbiol. 2015 Nov 25;82_3_: 954-63
validation	MSHR4222	human	Australia	2010	SRR2887033	Price et al. Appl Environ Microbiol. 2015 Nov 25;82_3_: 954-63
validation	MSHR4230	human	Australia	2010	SRR2887034	Price et al. Appl Environ Microbiol. 2015 Nov 25;82_3_: 954-63
validation	MSHR4241	human	Australia	2010	SRR2887035	Price et al. Appl Environ Microbiol. 2015 Nov 25;82_3_: 954-63
validation	MSHR4255	env	Australia	2010	SRR2887036	Price et al. Appl Environ Microbiol. 2015 Nov 25;82_3_: 954-63
validation	MSHR8441	human	Australia	2010	JYBK00000000	Viberg et al. Genome Announc. 2015 Mar-Apr; 3_2_: e00254-15.
validation	MSHR4387	human	Australia	2011	SRR2887037	Price et al. Appl Environ Microbiol. 2015 Nov 25;82_3_: 954-63
validation	MSHR4388	human	Australia	2011	SRR2887038	Price et al. Appl Environ Microbiol. 2015 Nov 25;82_3_: 954-63
validation	MSHR4389	human	Australia	2011	SRR2887039	Price et al. Appl Environ Microbiol. 2015 Nov 25;82_3_: 954-63
validation	MSHR4396	human	Australia	2011	SRR2887041	Price et al. Appl Environ Microbiol. 2015 Nov 25;82_3_: 954-63
validation	MSHR4399	human	Australia	2011	SRR2887042	Price et al. Appl Environ Microbiol. 2015 Nov 25;82_3_: 954-63
validation	MSHR4425	human	Australia	2011	SRR2887043	Price et al. Appl Environ Microbiol. 2015 Nov 25;82_3_: 954-63
validation	MSHR4437	human	Australia	2011	SRR2887044	Price et al. Appl Environ Microbiol. 2015 Nov 25;82_3_: 954-63
validation	MSHR4483	env	Australia	2011	SRR2887045	Price et al. Appl Environ Microbiol. 2015 Nov 25;82_3_: 954-63
validation	MSHR4515	human	Australia	2011	SRR2887046	Price et al. Appl Environ Microbiol. 2015 Nov 25;82_3_: 954-63
validation	MSHR4520	human	Australia	2011	SRR2887047	Price et al. Appl Environ Microbiol. 2015 Nov 25;82_3_: 954-63
validation	MSHR4545	human	Australia	2011	SRR2887048	Price et al. Appl Environ Microbiol. 2015 Nov 25;82_3_: 954-63
validation	MSHR4681	env	Australia	2011	SRR2887049	Price et al. Appl Environ Microbiol. 2015 Nov 25;82_3_: 954-63
validation	MSHR4682	env	Australia	2011	SRR2887050	Price et al. Appl Environ Microbiol. 2015 Nov 25;82_3_: 954-63
validation	MSHR4687	env	Australia	2011	SRR2887052	Price et al. Appl Environ Microbiol. 2015 Nov 25;82_3_: 954-63
validation	MSHR4708	human	Australia	2011	SRR2887053	Price et al. Appl Environ Microbiol. 2015 Nov 25;82_3_: 954-63
validation	MSHR4758	human	Australia	2011	SRR2887054	Price et al. Appl Environ Microbiol. 2015 Nov 25;82_3_: 954-63
validation	MSHR4866	human	Australia	2011	SRR2887055	Price et al. Appl Environ Microbiol. 2015 Nov 25;82_3_: 954-63
validation	MSHR5748	human	Australia	2011	SRR2887056	Price et al. Appl Environ Microbiol. 2015 Nov 25;82_3_: 954-63
validation	MSHR6041	human	Australia	2012	SRR2887057	Price et al. Appl Environ Microbiol. 2015 Nov 25;82_3_: 954-63
validation	MSHR6287	human	Australia	2012	SRR2887058	Price et al. Appl Environ Microbiol. 2015 Nov 25;82_3_: 954-63
validation	MSHR6352	human	Australia	2012	SRR2887059	Price et al. Appl Environ Microbiol. 2015 Nov 25;82_3_: 954-63
validation	MSHR6357	human	Australia	2012	SRR2887060	Price et al. Appl Environ Microbiol. 2015 Nov 25;82_3_: 954-63
validation	MSHR6433	human	Australia	2012	SRR2887061	Price et al. Appl Environ Microbiol. 2015 Nov 25;82_3_: 954-63
validation	MSHR6435	human	Australia	2012	SRR2887063	Price et al. Appl Environ Microbiol. 2015 Nov 25;82_3_: 954-63
validation	MSHR6452	human	Australia	2012	SRR2887064	Price et al. Appl Environ Microbiol. 2015 Nov 25;82_3_: 954-63
validation	MSHR6992	env	Australia	2012	SRR2887065	Price et al. Appl Environ Microbiol. 2015 Nov 25;82_3_: 954-63
validation	MSHR7078	env	Australia	2012	SRR2887066	Price et al. Appl Environ Microbiol. 2015 Nov 25;82_3_: 954-63
validation	MSHR6137	env	Australia	2012	AXDS00000000	McRobb et al. J Clin Microbiol. 2015 Apr;53_4_: 1144-8.
validation	MSHR7723	human	Australia	2013	SRR2887067	Price et al. Appl Environ Microbiol. 2015 Nov 25;82_3_: 954-63
validation	MSHR7763	human	Australia	2013	SRR2887068	Price et al. Appl Environ Microbiol. 2015 Nov 25;82_3_: 954-63
validation	MSHR7797	env	Australia	2013	SRR2887069	Price et al. Appl Environ Microbiol. 2015 Nov 25;82_3_: 954-63
validation	MSHR7819	human	Australia	2013	SRR2887070	Price et al. Appl Environ Microbiol. 2015 Nov 25;82_3_: 954-63
validation	MSHR7820	human	Australia	2013	SRR2887071	Price et al. Appl Environ Microbiol. 2015 Nov 25;82_3_: 954-63
validation	MSHR7868	human	Australia	2013	SRR2887072	Price et al. Appl Environ Microbiol. 2015 Nov 25;82_3_: 954-63
validation	MSHR7995	human	Australia	2013	SRR2887075	Price et al. Appl Environ Microbiol. 2015 Nov 25;82_3_: 954-63
validation	MSHR8003	human	Australia	2013	SRR2887076	Price et al. Appl Environ Microbiol. 2015 Nov 25;82_3_: 954-63
validation	MSHR8014	human	Australia	2013	SRR2887077	Price et al. Appl Environ Microbiol. 2015 Nov 25;82_3_: 954-63
validation	MSHR8239	human	Australia	2014	SRR2886980	Price et al. Appl Environ Microbiol. 2015 Nov 25;82_3_: 954-63
validation	MSHR8269	human	Australia	2014	SRR2886981	Price et al. Appl Environ Microbiol. 2015 Nov 25;82_3_: 954-63
validation	MSHR8387	human	Australia	2014	SRR2886982	Price et al. Appl Environ Microbiol. 2015 Nov 25;82_3_: 954-63
validation	MSHR8422	human	Australia	2014	SRR2886983	Price et al. Appl Environ Microbiol. 2015 Nov 25;82_3_: 954-63
validation	MSHR8054	human	Australia	2014	SRR2887078	Price et al. Appl Environ Microbiol. 2015 Nov 25;82_3_: 954-63
validation	MSHR8055	human	Australia	2014	SRR2887079	Price et al. Appl Environ Microbiol. 2015 Nov 25;82_3_: 954-63
validation	MSHR8073	human	Australia	2014	SRR2887080	Price et al. Appl Environ Microbiol. 2015 Nov 25;82_3_: 954-63
validation	MSHR8074	human	Australia	2014	SRR2887081	Price et al. Appl Environ Microbiol. 2015 Nov 25;82_3_: 954-63
validation	MSHR8144	human	Australia	2014	SRR2887082	Price et al. Appl Environ Microbiol. 2015 Nov 25;82_3_: 954-63
validation	MSHR8172	human	Australia	2014	SRR2887083	Price et al. Appl Environ Microbiol. 2015 Nov 25;82_3_: 954-63
validation	MSHR8573	human	Australia	2015	SRR2886984	Price et al. Appl Environ Microbiol. 2015 Nov 25;82_3_: 954-63
validation	MSHR8600	human	Australia	2015	SRR2886985	Price et al. Appl Environ Microbiol. 2015 Nov 25;82_3_: 954-63
validation	MSHR8613	human	Australia	2015	SRR2886986	Price et al. Appl Environ Microbiol. 2015 Nov 25;82_3_: 954-63
validation	27035_8#11	human	Thailand	2015	ERS2693208	newly_sequenced
validation	27035_8#28	human	Thailand	2015	ERS2693201	newly_sequenced
validation	27035_8#29	human	Thailand	2015	ERS2693202	newly_sequenced
validation	27035_8#30	human	Thailand	2015	ERS2693203	newly_sequenced
validation	27035_8#31	human	Thailand	2015	ERS2693204	newly_sequenced
validation	27035_8#32	human	Thailand	2015	ERS2693205	newly_sequenced
validation	27035_8#33	human	Thailand	2015	ERS2693206	newly_sequenced
validation	27035_8#34	human	Thailand	2015	ERS2693207	newly_sequenced
validation	27035_8#35	human	Thailand	2015	ERS2693209	newly_sequenced
validation	27035_8#36	human	Thailand	2015	ERS2693210	newly_sequenced
validation	27035_8#37	human	Thailand	2015	ERS2693211	newly_sequenced
validation	27035_8#38	human	Thailand	2015	ERS2693212	newly_sequenced
validation	27035_8#39	human	Thailand	2015	ERS2693213	newly_sequenced
validation	27035_8#40	human	Thailand	2015	ERS2693214	newly_sequenced
validation	27035_8#41	human	Thailand	2015	ERS2693215	newly_sequenced
validation	27035_8#42	human	Thailand	2015	ERS2693216	newly_sequenced
validation	27035_8#43	human	Thailand	2015	ERS2693217	newly_sequenced
validation	27035_8#44	human	Thailand	2015	ERS2693218	newly_sequenced
validation	27035_8#45	human	Thailand	2015	ERS2693219	newly_sequenced
validation	27035_8#46	human	Thailand	2015	ERS2693220	newly_sequenced
validation	27035_8#47	human	Thailand	2015	ERS2693221	newly_sequenced
validation	27035_8#48	human	Thailand	2015	ERS2693222	newly_sequenced
validation	27035_8#49	human	Thailand	2015	ERS2693223	newly_sequenced
validation	27035_8#50	human	Thailand	2015	ERS2693224	newly_sequenced
validation	27035_8#51	human	Thailand	2015	ERS2693225	newly_sequenced
validation	27035_8#52	human	Thailand	2015	ERS2693226	newly_sequenced
validation	27035_8#53	human	Thailand	2015	ERS2693227	newly_sequenced
validation	27035_8#54	human	Thailand	2015	ERS2693228	newly_sequenced
validation	27035_8#55	human	Thailand	2015	ERS2693229	newly_sequenced
validation	27035_8#56	human	Thailand	2015	ERS2693230	newly_sequenced
validation	27035_8#57	human	Thailand	2015	ERS2693231	newly_sequenced
validation	27035_8#138	human	Thailand	2015	ERS2693312	newly_sequenced
validation	27035_8#139	human	Thailand	2015	ERS2693315	newly_sequenced
validation	27035_8#140	human	Thailand	2015	ERS2693316	newly_sequenced
validation	27035_8#141	human	Thailand	2015	ERS2693317	newly_sequenced
validation	27035_8#142	human	Thailand	2015	ERS2693318	newly_sequenced
validation	27035_8#143	human	Thailand	2015	ERS2693319	newly_sequenced
validation	27035_8#144	human	Thailand	2015	ERS2693320	newly_sequenced
validation	27035_8#145	human	Thailand	2015	ERS2693321	newly_sequenced
validation	27035_8#146	human	Thailand	2015	ERS2693322	newly_sequenced
validation	27035_8#147	human	Thailand	2015	ERS2693323	newly_sequenced
validation	27035_8#148	human	Thailand	2015	ERS2693324	newly_sequenced
validation	27035_8#149	human	Thailand	2015	ERS2693325	newly_sequenced
validation	27035_8#150	human	Thailand	2015	ERS2693326	newly_sequenced
validation	27035_8#151	human	Thailand	2015	ERS2693327	newly_sequenced
validation	27035_8#152	human	Thailand	2015	ERS2693328	newly_sequenced
validation	27035_8#16	human	Thailand	2015	ERS2693410	newly_sequenced
validation	27097_8#32	human	Thailand	2015	ERS2693402	newly_sequenced
validation	27097_8#33	human	Thailand	2015	ERS2693403	newly_sequenced
validation	27097_8#34	human	Thailand	2015	ERS2693404	newly_sequenced
validation	27097_8#35	human	Thailand	2015	ERS2693405	newly_sequenced
validation	27097_8#36	human	Thailand	2015	ERS2693406	newly_sequenced
validation	27097_8#37	human	Thailand	2015	ERS2693407	newly_sequenced
validation	27097_8#38	human	Thailand	2015	ERS2693408	newly_sequenced
validation	27097_8#39	human	Thailand	2015	ERS2693409	newly_sequenced
validation	27097_8#40	human	Thailand	2015	ERS2693411	newly_sequenced
validation	27035_8#58	human	Thailand	2016	ERS2693232	newly_sequenced
validation	27035_8#59	human	Thailand	2016	ERS2693233	newly_sequenced
validation	27035_8#60	human	Thailand	2016	ERS2693234	newly_sequenced
validation	27035_8#61	human	Thailand	2016	ERS2693235	newly_sequenced
validation	27035_8#62	human	Thailand	2016	ERS2693236	newly_sequenced
validation	27035_8#63	human	Thailand	2016	ERS2693237	newly_sequenced
validation	27035_8#64	human	Thailand	2016	ERS2693238	newly_sequenced
validation	27035_8#100	human	Thailand	2016	ERS2693275	newly_sequenced
validation	27035_8#101	human	Thailand	2016	ERS2693276	newly_sequenced
validation	27035_8#102	human	Thailand	2016	ERS2693277	newly_sequenced
validation	27035_8#103	human	Thailand	2016	ERS2693278	newly_sequenced
validation	27035_8#104	human	Thailand	2016	ERS2693279	newly_sequenced
validation	27035_8#105	human	Thailand	2016	ERS2693280	newly_sequenced
validation	27035_8#106	human	Thailand	2016	ERS2693281	newly_sequenced
validation	27035_8#107	human	Thailand	2016	ERS2693282	newly_sequenced
validation	27035_8#108	human	Thailand	2016	ERS2693283	newly_sequenced
validation	27035_8#109	human	Thailand	2016	ERS2693284	newly_sequenced
validation	27035_8#110	human	Thailand	2016	ERS2693313	newly_sequenced
validation	27035_8#111	human	Thailand	2016	ERS2693314	newly_sequenced
validation	27035_8#112	human	Thailand	2016	ERS2693285	newly_sequenced
validation	27035_8#12	human	Thailand	2016	ERS2693270	newly_sequenced
validation	27035_8#13	human	Thailand	2016	ERS2693286	newly_sequenced
validation	27035_8#153	human	Thailand	2016	ERS2693329	newly_sequenced
validation	27035_8#154	human	Thailand	2016	ERS2693330	newly_sequenced
validation	27035_8#155	human	Thailand	2016	ERS2693331	newly_sequenced
validation	27035_8#156	human	Thailand	2016	ERS2693332	newly_sequenced
validation	27035_8#157	human	Thailand	2016	ERS2693333	newly_sequenced
validation	27035_8#158	human	Thailand	2016	ERS2693334	newly_sequenced
validation	27035_8#159	human	Thailand	2016	ERS2693335	newly_sequenced
validation	27035_8#160	human	Thailand	2016	ERS2693336	newly_sequenced
validation	27035_8#161	human	Thailand	2016	ERS2693337	newly_sequenced
validation	27035_8#162	human	Thailand	2016	ERS2693338	newly_sequenced
validation	27035_8#65	human	Thailand	2016	ERS2693239	newly_sequenced
validation	27035_8#66	human	Thailand	2016	ERS2693240	newly_sequenced
validation	27035_8#67	human	Thailand	2016	ERS2693241	newly_sequenced
validation	27035_8#68	human	Thailand	2016	ERS2693242	newly_sequenced
validation	27035_8#69	human	Thailand	2016	ERS2693243	newly_sequenced
validation	27035_8#70	human	Thailand	2016	ERS2693244	newly_sequenced
validation	27035_8#71	human	Thailand	2016	ERS2693245	newly_sequenced
validation	27035_8#72	human	Thailand	2016	ERS2693246	newly_sequenced
validation	27035_8#73	human	Thailand	2016	ERS2693247	newly_sequenced
validation	27035_8#74	human	Thailand	2016	ERS2693248	newly_sequenced
validation	27035_8#75	human	Thailand	2016	ERS2693249	newly_sequenced
validation	27035_8#76	human	Thailand	2016	ERS2693250	newly_sequenced
validation	27035_8#77	human	Thailand	2016	ERS2693251	newly_sequenced
validation	27035_8#78	human	Thailand	2016	ERS2693252	newly_sequenced
validation	27035_8#79	human	Thailand	2016	ERS2693253	newly_sequenced
validation	27035_8#80	human	Thailand	2016	ERS2693254	newly_sequenced
validation	27035_8#81	human	Thailand	2016	ERS2693255	newly_sequenced
validation	27035_8#82	human	Thailand	2016	ERS2693256	newly_sequenced
validation	27035_8#83	human	Thailand	2016	ERS2693257	newly_sequenced
validation	27035_8#84	human	Thailand	2016	ERS2693258	newly_sequenced
validation	27035_8#85	human	Thailand	2016	ERS2693259	newly_sequenced
validation	27035_8#86	human	Thailand	2016	ERS2693260	newly_sequenced
validation	27035_8#87	human	Thailand	2016	ERS2693261	newly_sequenced
validation	27035_8#88	human	Thailand	2016	ERS2693262	newly_sequenced
validation	27035_8#89	human	Thailand	2016	ERS2693263	newly_sequenced
validation	27035_8#90	human	Thailand	2016	ERS2693264	newly_sequenced
validation	27035_8#91	human	Thailand	2016	ERS2693265	newly_sequenced
validation	27035_8#92	human	Thailand	2016	ERS2693266	newly_sequenced
validation	27035_8#93	human	Thailand	2016	ERS2693267	newly_sequenced
validation	27035_8#94	human	Thailand	2016	ERS2693268	newly_sequenced
validation	27035_8#95	human	Thailand	2016	ERS2693269	newly_sequenced
validation	27035_8#96	human	Thailand	2016	ERS2693271	newly_sequenced
validation	27035_8#97	human	Thailand	2016	ERS2693272	newly_sequenced
validation	27035_8#98	human	Thailand	2016	ERS2693273	newly_sequenced
validation	27035_8#99	human	Thailand	2016	ERS2693274	newly_sequenced
validation	27035_8#14	human	Thailand	2016	ERS2693395	newly_sequenced
validation	27035_8#163	human	Thailand	2016	ERS2693339	newly_sequenced
validation	27035_8#164	human	Thailand	2016	ERS2693340	newly_sequenced
validation	27035_8#165	human	Thailand	2016	ERS2693341	newly_sequenced
validation	27035_8#166	human	Thailand	2016	ERS2693342	newly_sequenced
validation	27035_8#167	human	Thailand	2016	ERS2693343	newly_sequenced
validation	27035_8#168	human	Thailand	2016	ERS2693344	newly_sequenced
validation	27035_8#169	human	Thailand	2016	ERS2693345	newly_sequenced
validation	27035_8#170	human	Thailand	2016	ERS2693346	newly_sequenced
validation	27035_8#171	human	Thailand	2016	ERS2693347	newly_sequenced
validation	27035_8#17	human	Thailand	2016	ERS2693413	newly_sequenced
validation	27035_8#172	human	Thailand	2016	ERS2693348	newly_sequenced
validation	27035_8#173	human	Thailand	2016	ERS2693349	newly_sequenced
validation	27035_8#174	human	Thailand	2016	ERS2693350	newly_sequenced
validation	27035_8#175	human	Thailand	2016	ERS2693351	newly_sequenced
validation	27035_8#176	human	Thailand	2016	ERS2693352	newly_sequenced
validation	27035_8#177	human	Thailand	2016	ERS2693353	newly_sequenced
validation	27035_8#178	human	Thailand	2016	ERS2693354	newly_sequenced
validation	27035_8#179	human	Thailand	2016	ERS2693355	newly_sequenced
validation	27035_8#180	human	Thailand	2016	ERS2693356	newly_sequenced
validation	27035_8#181	human	Thailand	2016	ERS2693357	newly_sequenced
validation	27035_8#18	human	Thailand	2016	ERS2693416	newly_sequenced
validation	27035_8#182	human	Thailand	2016	ERS2693358	newly_sequenced
validation	27035_8#183	human	Thailand	2016	ERS2693359	newly_sequenced
validation	27035_8#184	human	Thailand	2016	ERS2693360	newly_sequenced
validation	27035_8#185	human	Thailand	2016	ERS2693361	newly_sequenced
validation	27035_8#186	human	Thailand	2016	ERS2693362	newly_sequenced
validation	27035_8#187	human	Thailand	2016	ERS2693363	newly_sequenced
validation	27035_8#188	human	Thailand	2016	ERS2693364	newly_sequenced
validation	27035_8#189	human	Thailand	2016	ERS2693365	newly_sequenced
validation	27035_8#190	human	Thailand	2016	ERS2693366	newly_sequenced
validation	27035_8#191	human	Thailand	2016	ERS2693367	newly_sequenced
validation	27035_8#19	human	Thailand	2016	ERS2693418	newly_sequenced
validation	27035_8#20	human	Thailand	2016	ERS2693427	newly_sequenced
validation	27035_8#21	human	Thailand	2016	ERS2693431	newly_sequenced
validation	27097_8#19	human	Thailand	2016	ERS2693387	newly_sequenced
validation	27097_8#20	human	Thailand	2016	ERS2693388	newly_sequenced
validation	27097_8#21	human	Thailand	2016	ERS2693389	newly_sequenced
validation	27097_8#22	human	Thailand	2016	ERS2693390	newly_sequenced
validation	27097_8#23	human	Thailand	2016	ERS2693391	newly_sequenced
validation	27097_8#24	human	Thailand	2016	ERS2693392	newly_sequenced
validation	27097_8#25	human	Thailand	2016	ERS2693393	newly_sequenced
validation	27097_8#26	human	Thailand	2016	ERS2693394	newly_sequenced
validation	27097_8#27	human	Thailand	2016	ERS2693396	newly_sequenced
validation	27097_8#28	human	Thailand	2016	ERS2693397	newly_sequenced
validation	27097_8#29	human	Thailand	2016	ERS2693398	newly_sequenced
validation	27097_8#30	human	Thailand	2016	ERS2693399	newly_sequenced
validation	27097_8#41	human	Thailand	2016	ERS2693412	newly_sequenced
validation	27097_8#42	human	Thailand	2016	ERS2693414	newly_sequenced
validation	27097_8#43	human	Thailand	2016	ERS2693415	newly_sequenced
validation	27097_8#44	human	Thailand	2016	ERS2693417	newly_sequenced
validation	27097_8#45	human	Thailand	2016	ERS2693419	newly_sequenced
validation	27097_8#46	human	Thailand	2016	ERS2693420	newly_sequenced
validation	27097_8#47	human	Thailand	2016	ERS2693421	newly_sequenced
validation	27097_8#48	human	Thailand	2016	ERS2693422	newly_sequenced
validation	27097_8#49	human	Thailand	2016	ERS2693423	newly_sequenced
validation	27097_8#50	human	Thailand	2016	ERS2693424	newly_sequenced
validation	27097_8#51	human	Thailand	2016	ERS2693425	newly_sequenced
validation	27097_8#52	human	Thailand	2016	ERS2693426	newly_sequenced
validation	27097_8#53	human	Thailand	2016	ERS2693428	newly_sequenced
validation	27097_8#54	human	Thailand	2016	ERS2693429	newly_sequenced
validation	27097_8#55	human	Thailand	2016	ERS2693430	newly_sequenced
validation	27097_8#56	human	Thailand	2016	ERS2693432	newly_sequenced
validation	27097_8#57	human	Thailand	2016	ERS2693433	newly_sequenced
validation	27097_8#58	human	Thailand	2016	ERS2693434	newly_sequenced
validation	27097_8#59	human	Thailand	2016	ERS2693435	newly_sequenced
validation	27097_8#60	human	Thailand	2016	ERS2693436	newly_sequenced
validation	27097_8#61	human	Thailand	2016	ERS2693437	newly_sequenced
validation	27097_8#62	human	Thailand	2016	ERS2693438	newly_sequenced
validation	27035_8#22	human	Thailand	2016	ERS2693451	newly_sequenced
validation	27097_8#63	human	Thailand	2016	ERS2693439	newly_sequenced
validation	27097_8#64	human	Thailand	2016	ERS2693440	newly_sequenced
validation	27097_8#65	human	Thailand	2016	ERS2693441	newly_sequenced
validation	27097_8#66	human	Thailand	2016	ERS2693442	newly_sequenced
validation	27097_8#67	human	Thailand	2016	ERS2693443	newly_sequenced
validation	27097_8#68	human	Thailand	2016	ERS2693444	newly_sequenced
validation	27097_8#69	human	Thailand	2016	ERS2693445	newly_sequenced
validation	27097_8#70	human	Thailand	2016	ERS2693446	newly_sequenced
validation	27097_8#71	human	Thailand	2016	ERS2693447	newly_sequenced
validation	27097_8#72	human	Thailand	2016	ERS2693448	newly_sequenced
validation	27097_8#73	human	Thailand	2016	ERS2693449	newly_sequenced
validation	27097_8#74	human	Thailand	2016	ERS2693450	newly_sequenced
validation	27097_8#75	human	Thailand	2016	ERS2693452	newly_sequenced
validation	27097_8#76	human	Thailand	2016	ERS2693453	newly_sequenced
validation	27097_8#77	human	Thailand	2016	ERS2693454	newly_sequenced
validation	27097_8#78	human	Thailand	2016	ERS2693455	newly_sequenced
validation	27097_8#79	human	Thailand	2016	ERS2693456	newly_sequenced
validation	27097_8#80	human	Thailand	2016	ERS2693457	newly_sequenced
validation	27097_8#81	human	Thailand	2016	ERS2693458	newly_sequenced
validation	27045_7#100	human	Thailand	2017	ERS2693673	newly_sequenced
validation	27045_7#101	human	Thailand	2017	ERS2693674	newly_sequenced
validation	27045_7#10	human	Thailand	2017	ERS2693583	newly_sequenced
validation	27045_7#102	human	Thailand	2017	ERS2693675	newly_sequenced
validation	27045_7#103	human	Thailand	2017	ERS2693676	newly_sequenced
validation	27045_7#104	human	Thailand	2017	ERS2693677	newly_sequenced
validation	27045_7#105	human	Thailand	2017	ERS2693678	newly_sequenced
validation	27045_7#106	human	Thailand	2017	ERS2693679	newly_sequenced
validation	27045_7#107	human	Thailand	2017	ERS2693680	newly_sequenced
validation	27045_7#108	human	Thailand	2017	ERS2693681	newly_sequenced
validation	27045_7#109	human	Thailand	2017	ERS2693682	newly_sequenced
validation	27045_7#110	human	Thailand	2017	ERS2693683	newly_sequenced
validation	27045_7#111	human	Thailand	2017	ERS2693684	newly_sequenced
validation	27045_7#11	human	Thailand	2017	ERS2693584	newly_sequenced
validation	27045_7#112	human	Thailand	2017	ERS2693685	newly_sequenced
validation	27045_7#113	human	Thailand	2017	ERS2693686	newly_sequenced
validation	27045_7#114	human	Thailand	2017	ERS2693687	newly_sequenced
validation	27045_7#115	human	Thailand	2017	ERS2693688	newly_sequenced
validation	27045_7#116	human	Thailand	2017	ERS2693689	newly_sequenced
validation	27045_7#117	human	Thailand	2017	ERS2693690	newly_sequenced
validation	27045_7#118	human	Thailand	2017	ERS2693691	newly_sequenced
validation	27045_7#119	human	Thailand	2017	ERS2693692	newly_sequenced
validation	27045_7#1	human	Thailand	2017	ERS2693574	newly_sequenced
validation	27045_7#120	human	Thailand	2017	ERS2693693	newly_sequenced
validation	27045_7#121	human	Thailand	2017	ERS2693694	newly_sequenced
validation	27045_7#12	human	Thailand	2017	ERS2693585	newly_sequenced
validation	27045_7#122	human	Thailand	2017	ERS2693695	newly_sequenced
validation	27045_7#123	human	Thailand	2017	ERS2693696	newly_sequenced
validation	27045_7#124	human	Thailand	2017	ERS2693697	newly_sequenced
validation	27045_7#125	human	Thailand	2017	ERS2693698	newly_sequenced
validation	27045_7#126	human	Thailand	2017	ERS2693699	newly_sequenced
validation	27045_7#127	human	Thailand	2017	ERS2693700	newly_sequenced
validation	27045_7#128	human	Thailand	2017	ERS2693701	newly_sequenced
validation	27045_7#129	human	Thailand	2017	ERS2693702	newly_sequenced
validation	27045_7#13	human	Thailand	2017	ERS2693586	newly_sequenced
validation	27045_7#14	human	Thailand	2017	ERS2693587	newly_sequenced
validation	27045_7#15	human	Thailand	2017	ERS2693588	newly_sequenced
validation	27045_7#16	human	Thailand	2017	ERS2693589	newly_sequenced
validation	27045_7#17	human	Thailand	2017	ERS2693590	newly_sequenced
validation	27045_7#18	human	Thailand	2017	ERS2693591	newly_sequenced
validation	27045_7#19	human	Thailand	2017	ERS2693592	newly_sequenced
validation	27045_7#20	human	Thailand	2017	ERS2693593	newly_sequenced
validation	27045_7#21	human	Thailand	2017	ERS2693594	newly_sequenced
validation	27045_7#2	human	Thailand	2017	ERS2693575	newly_sequenced
validation	27045_7#22	human	Thailand	2017	ERS2693595	newly_sequenced
validation	27045_7#23	human	Thailand	2017	ERS2693596	newly_sequenced
validation	27045_7#24	human	Thailand	2017	ERS2693597	newly_sequenced
validation	27045_7#25	human	Thailand	2017	ERS2693598	newly_sequenced
validation	27045_7#26	human	Thailand	2017	ERS2693599	newly_sequenced
validation	27045_7#27	human	Thailand	2017	ERS2693600	newly_sequenced
validation	27045_7#28	human	Thailand	2017	ERS2693601	newly_sequenced
validation	27045_7#29	human	Thailand	2017	ERS2693602	newly_sequenced
validation	27045_7#30	human	Thailand	2017	ERS2693603	newly_sequenced
validation	27045_7#3	human	Thailand	2017	ERS2693576	newly_sequenced
validation	27045_7#32	human	Thailand	2017	ERS2693605	newly_sequenced
validation	27045_7#33	human	Thailand	2017	ERS2693606	newly_sequenced
validation	27045_7#34	human	Thailand	2017	ERS2693607	newly_sequenced
validation	27045_7#35	human	Thailand	2017	ERS2693608	newly_sequenced
validation	27045_7#36	human	Thailand	2017	ERS2693609	newly_sequenced
validation	27045_7#37	human	Thailand	2017	ERS2693610	newly_sequenced
validation	27045_7#38	human	Thailand	2017	ERS2693611	newly_sequenced
validation	27045_7#39	human	Thailand	2017	ERS2693612	newly_sequenced
validation	27045_7#40	human	Thailand	2017	ERS2693613	newly_sequenced
validation	27045_7#41	human	Thailand	2017	ERS2693614	newly_sequenced
validation	27045_7#4	human	Thailand	2017	ERS2693577	newly_sequenced
validation	27045_7#42	human	Thailand	2017	ERS2693615	newly_sequenced
validation	27045_7#43	human	Thailand	2017	ERS2693616	newly_sequenced
validation	27045_7#44	human	Thailand	2017	ERS2693617	newly_sequenced
validation	27045_7#45	human	Thailand	2017	ERS2693618	newly_sequenced
validation	27045_7#46	human	Thailand	2017	ERS2693619	newly_sequenced
validation	27045_7#47	human	Thailand	2017	ERS2693620	newly_sequenced
validation	27045_7#48	human	Thailand	2017	ERS2693621	newly_sequenced
validation	27045_7#49	human	Thailand	2017	ERS2693622	newly_sequenced
validation	27045_7#50	human	Thailand	2017	ERS2693623	newly_sequenced
validation	27045_7#51	human	Thailand	2017	ERS2693624	newly_sequenced
validation	27045_7#5	human	Thailand	2017	ERS2693578	newly_sequenced
validation	27045_7#52	human	Thailand	2017	ERS2693625	newly_sequenced
validation	27045_7#53	human	Thailand	2017	ERS2693626	newly_sequenced
validation	27045_7#54	human	Thailand	2017	ERS2693627	newly_sequenced
validation	27045_7#55	human	Thailand	2017	ERS2693628	newly_sequenced
validation	27045_7#56	human	Thailand	2017	ERS2693629	newly_sequenced
validation	27045_7#57	human	Thailand	2017	ERS2693630	newly_sequenced
validation	27045_7#58	human	Thailand	2017	ERS2693631	newly_sequenced
validation	27045_7#59	human	Thailand	2017	ERS2693632	newly_sequenced
validation	27045_7#60	human	Thailand	2017	ERS2693633	newly_sequenced
validation	27045_7#61	human	Thailand	2017	ERS2693634	newly_sequenced
validation	27045_7#62	human	Thailand	2017	ERS2693635	newly_sequenced
validation	27045_7#63	human	Thailand	2017	ERS2693636	newly_sequenced
validation	27045_7#64	human	Thailand	2017	ERS2693637	newly_sequenced
validation	27045_7#65	human	Thailand	2017	ERS2693638	newly_sequenced
validation	27045_7#66	human	Thailand	2017	ERS2693639	newly_sequenced
validation	27045_7#67	human	Thailand	2017	ERS2693640	newly_sequenced
validation	27045_7#68	human	Thailand	2017	ERS2693641	newly_sequenced
validation	27045_7#69	human	Thailand	2017	ERS2693642	newly_sequenced
validation	27045_7#70	human	Thailand	2017	ERS2693643	newly_sequenced
validation	27045_7#71	human	Thailand	2017	ERS2693644	newly_sequenced
validation	27045_7#72	human	Thailand	2017	ERS2693645	newly_sequenced
validation	27045_7#73	human	Thailand	2017	ERS2693646	newly_sequenced
validation	27045_7#74	human	Thailand	2017	ERS2693647	newly_sequenced
validation	27045_7#75	human	Thailand	2017	ERS2693648	newly_sequenced
validation	27045_7#76	human	Thailand	2017	ERS2693649	newly_sequenced
validation	27045_7#77	human	Thailand	2017	ERS2693650	newly_sequenced
validation	27045_7#87	human	Thailand	2017	ERS2693660	newly_sequenced
validation	27045_7#88	human	Thailand	2017	ERS2693661	newly_sequenced
validation	27045_7#89	human	Thailand	2017	ERS2693662	newly_sequenced
validation	27045_7#90	human	Thailand	2017	ERS2693663	newly_sequenced
validation	27045_7#91	human	Thailand	2017	ERS2693664	newly_sequenced
validation	27045_7#9	human	Thailand	2017	ERS2693582	newly_sequenced
validation	27045_7#92	human	Thailand	2017	ERS2693665	newly_sequenced
validation	27045_7#93	human	Thailand	2017	ERS2693666	newly_sequenced
validation	27045_7#94	human	Thailand	2017	ERS2693667	newly_sequenced
validation	27045_7#95	human	Thailand	2017	ERS2693668	newly_sequenced
validation	27045_7#96	human	Thailand	2017	ERS2693669	newly_sequenced
validation	27045_7#97	human	Thailand	2017	ERS2693670	newly_sequenced
validation	27045_7#98	human	Thailand	2017	ERS2693671	newly_sequenced
validation	27045_7#99	human	Thailand	2017	ERS2693672	newly_sequenced
validation	27045_7#130	human	Thailand	2017	ERS2693703	newly_sequenced
validation	27045_7#131	human	Thailand	2017	ERS2693704	newly_sequenced
validation	27045_7#132	human	Thailand	2017	ERS2693705	newly_sequenced
validation	27045_7#133	human	Thailand	2017	ERS2693706	newly_sequenced
validation	27045_7#134	human	Thailand	2017	ERS2693707	newly_sequenced
validation	27045_7#135	human	Thailand	2017	ERS2693708	newly_sequenced
validation	27045_7#136	human	Thailand	2017	ERS2693709	newly_sequenced
validation	27045_7#137	human	Thailand	2017	ERS2693710	newly_sequenced
validation	27045_7#138	human	Thailand	2017	ERS2693711	newly_sequenced
validation	27045_7#139	human	Thailand	2017	ERS2693712	newly_sequenced
validation	27045_7#140	human	Thailand	2017	ERS2693713	newly_sequenced
validation	27045_7#141	human	Thailand	2017	ERS2693714	newly_sequenced
validation	27045_7#142	human	Thailand	2017	ERS2693715	newly_sequenced
validation	27045_7#143	human	Thailand	2017	ERS2693716	newly_sequenced
validation	27045_7#144	human	Thailand	2017	ERS2693717	newly_sequenced
validation	27045_7#145	human	Thailand	2017	ERS2693718	newly_sequenced
validation	27045_7#146	human	Thailand	2017	ERS2693719	newly_sequenced
validation	27045_7#147	human	Thailand	2017	ERS2693720	newly_sequenced
validation	27045_7#178	human	Thailand	2017	ERS2693751	newly_sequenced
validation	27045_7#179	human	Thailand	2017	ERS2693752	newly_sequenced
validation	27045_7#180	human	Thailand	2017	ERS2693753	newly_sequenced
validation	27045_7#181	human	Thailand	2017	ERS2693754	newly_sequenced
validation	27045_7#182	human	Thailand	2017	ERS2693755	newly_sequenced
validation	27045_7#183	human	Thailand	2017	ERS2693756	newly_sequenced
validation	27045_7#184	human	Thailand	2017	ERS2693757	newly_sequenced
validation	27045_7#185	human	Thailand	2017	ERS2693758	newly_sequenced
validation	27045_7#186	human	Thailand	2017	ERS2693759	newly_sequenced
validation	27045_7#187	human	Thailand	2017	ERS2693760	newly_sequenced
validation	27045_7#188	human	Thailand	2017	ERS2693761	newly_sequenced
validation	27045_7#189	human	Thailand	2017	ERS2693762	newly_sequenced
validation	27045_7#190	human	Thailand	2017	ERS2693763	newly_sequenced
validation	27045_7#191	human	Thailand	2017	ERS2693764	newly_sequenced
validation	27045_7#192	human	Thailand	2017	ERS2693765	newly_sequenced
validation	27045_8#100	human	Thailand	2017	ERS2693866	newly_sequenced
validation	27045_8#101	human	Thailand	2017	ERS2693867	newly_sequenced
validation	27045_8#10	human	Thailand	2017	ERS2693775	newly_sequenced
validation	27045_8#102	human	Thailand	2017	ERS2693868	newly_sequenced
validation	27045_8#103	human	Thailand	2017	ERS2693869	newly_sequenced
validation	27045_8#104	human	Thailand	2017	ERS2693871	newly_sequenced
validation	27045_8#105	human	Thailand	2017	ERS2693872	newly_sequenced
validation	27045_8#106	human	Thailand	2017	ERS2693873	newly_sequenced
validation	27045_8#107	human	Thailand	2017	ERS2693874	newly_sequenced
validation	27045_8#108	human	Thailand	2017	ERS2693875	newly_sequenced
validation	27045_8#109	human	Thailand	2017	ERS2693876	newly_sequenced
validation	27045_8#110	human	Thailand	2017	ERS2693877	newly_sequenced
validation	27045_8#111	human	Thailand	2017	ERS2693878	newly_sequenced
validation	27045_8#11	human	Thailand	2017	ERS2693776	newly_sequenced
validation	27045_8#112	human	Thailand	2017	ERS2693879	newly_sequenced
validation	27045_8#113	human	Thailand	2017	ERS2693880	newly_sequenced
validation	27045_8#114	human	Thailand	2017	ERS2693881	newly_sequenced
validation	27045_8#115	human	Thailand	2017	ERS2693882	newly_sequenced
validation	27045_8#116	human	Thailand	2017	ERS2693883	newly_sequenced
validation	27045_8#117	human	Thailand	2017	ERS2693884	newly_sequenced
validation	27045_8#118	human	Thailand	2017	ERS2693885	newly_sequenced
validation	27045_8#119	human	Thailand	2017	ERS2693886	newly_sequenced
validation	27045_8#1	human	Thailand	2017	ERS2693766	newly_sequenced
validation	27045_8#120	human	Thailand	2017	ERS2693887	newly_sequenced
validation	27045_8#121	human	Thailand	2017	ERS2693888	newly_sequenced
validation	27045_8#12	human	Thailand	2017	ERS2693779	newly_sequenced
validation	27045_8#122	human	Thailand	2017	ERS2693889	newly_sequenced
validation	27045_8#123	human	Thailand	2017	ERS2693890	newly_sequenced
validation	27045_8#124	human	Thailand	2017	ERS2693891	newly_sequenced
validation	27045_8#125	human	Thailand	2017	ERS2693892	newly_sequenced
validation	27045_8#126	human	Thailand	2017	ERS2693893	newly_sequenced
validation	27045_8#13	human	Thailand	2017	ERS2693780	newly_sequenced
validation	27045_8#14	human	Thailand	2017	ERS2693781	newly_sequenced
validation	27045_8#15	human	Thailand	2017	ERS2693782	newly_sequenced
validation	27045_8#16	human	Thailand	2017	ERS2693783	newly_sequenced
validation	27045_8#17	human	Thailand	2017	ERS2693784	newly_sequenced
validation	27045_8#18	human	Thailand	2017	ERS2693785	newly_sequenced
validation	27045_8#19	human	Thailand	2017	ERS2693786	newly_sequenced
validation	27045_8#20	human	Thailand	2017	ERS2693787	newly_sequenced
validation	27045_8#21	human	Thailand	2017	ERS2693788	newly_sequenced
validation	27045_8#2	human	Thailand	2017	ERS2693767	newly_sequenced
validation	27045_8#22	human	Thailand	2017	ERS2693789	newly_sequenced
validation	27045_8#23	human	Thailand	2017	ERS2693790	newly_sequenced
validation	27045_8#24	human	Thailand	2017	ERS2693791	newly_sequenced
validation	27045_8#25	human	Thailand	2017	ERS2693792	newly_sequenced
validation	27045_8#26	human	Thailand	2017	ERS2693793	newly_sequenced
validation	27045_8#27	human	Thailand	2017	ERS2693794	newly_sequenced
validation	27045_8#28	human	Thailand	2017	ERS2693795	newly_sequenced
validation	27045_8#29	human	Thailand	2017	ERS2693796	newly_sequenced
validation	27045_8#30	human	Thailand	2017	ERS2693797	newly_sequenced
validation	27045_8#31	human	Thailand	2017	ERS2693798	newly_sequenced
validation	27045_8#3	human	Thailand	2017	ERS2693768	newly_sequenced
validation	27045_8#32	human	Thailand	2017	ERS2693799	newly_sequenced
validation	27045_8#33	human	Thailand	2017	ERS2693800	newly_sequenced
validation	27045_8#34	human	Thailand	2017	ERS2693777	newly_sequenced
validation	27045_8#35	human	Thailand	2017	ERS2693778	newly_sequenced
validation	27045_8#36	human	Thailand	2017	ERS2693801	newly_sequenced
validation	27045_8#37	human	Thailand	2017	ERS2693802	newly_sequenced
validation	27045_8#38	human	Thailand	2017	ERS2693803	newly_sequenced
validation	27045_8#39	human	Thailand	2017	ERS2693804	newly_sequenced
validation	27045_8#40	human	Thailand	2017	ERS2693805	newly_sequenced
validation	27045_8#41	human	Thailand	2017	ERS2693806	newly_sequenced
validation	27045_8#4	human	Thailand	2017	ERS2693769	newly_sequenced
validation	27045_8#42	human	Thailand	2017	ERS2693807	newly_sequenced
validation	27045_8#43	human	Thailand	2017	ERS2693808	newly_sequenced
validation	27045_8#44	human	Thailand	2017	ERS2693809	newly_sequenced
validation	27045_8#45	human	Thailand	2017	ERS2693810	newly_sequenced
validation	27045_8#46	human	Thailand	2017	ERS2693811	newly_sequenced
validation	27045_8#47	human	Thailand	2017	ERS2693812	newly_sequenced
validation	27045_8#48	human	Thailand	2017	ERS2693813	newly_sequenced
validation	27045_8#49	human	Thailand	2017	ERS2693814	newly_sequenced
validation	27045_8#50	human	Thailand	2017	ERS2693815	newly_sequenced
validation	27045_8#51	human	Thailand	2017	ERS2693816	newly_sequenced
validation	27045_8#5	human	Thailand	2017	ERS2693770	newly_sequenced
validation	27045_8#52	human	Thailand	2017	ERS2693817	newly_sequenced
validation	27045_8#53	human	Thailand	2017	ERS2693818	newly_sequenced
validation	27045_8#54	human	Thailand	2017	ERS2693819	newly_sequenced
validation	27045_8#55	human	Thailand	2017	ERS2693820	newly_sequenced
validation	27045_8#56	human	Thailand	2017	ERS2693821	newly_sequenced
validation	27045_8#57	human	Thailand	2017	ERS2693822	newly_sequenced
validation	27045_8#58	human	Thailand	2017	ERS2693823	newly_sequenced
validation	27045_8#59	human	Thailand	2017	ERS2693824	newly_sequenced
validation	27045_8#60	human	Thailand	2017	ERS2693825	newly_sequenced
validation	27045_8#61	human	Thailand	2017	ERS2693826	newly_sequenced
validation	27045_8#6	human	Thailand	2017	ERS2693771	newly_sequenced
validation	27045_8#62	human	Thailand	2017	ERS2693827	newly_sequenced
validation	27045_8#63	human	Thailand	2017	ERS2693828	newly_sequenced
validation	27045_8#69	human	Thailand	2017	ERS2693834	newly_sequenced
validation	27045_8#70	human	Thailand	2017	ERS2693835	newly_sequenced
validation	27045_8#71	human	Thailand	2017	ERS2693836	newly_sequenced
validation	27045_8#7	human	Thailand	2017	ERS2693772	newly_sequenced
validation	27045_8#72	human	Thailand	2017	ERS2693837	newly_sequenced
validation	27045_8#73	human	Thailand	2017	ERS2693838	newly_sequenced
validation	27045_8#74	human	Thailand	2017	ERS2693839	newly_sequenced
validation	27045_8#75	human	Thailand	2017	ERS2693840	newly_sequenced
validation	27045_8#76	human	Thailand	2017	ERS2693841	newly_sequenced
validation	27045_8#77	human	Thailand	2017	ERS2693842	newly_sequenced
validation	27045_8#78	human	Thailand	2017	ERS2693843	newly_sequenced
validation	27045_8#79	human	Thailand	2017	ERS2693844	newly_sequenced
validation	27045_8#80	human	Thailand	2017	ERS2693845	newly_sequenced
validation	27045_8#81	human	Thailand	2017	ERS2693846	newly_sequenced
validation	27045_8#8	human	Thailand	2017	ERS2693773	newly_sequenced
validation	27045_8#82	human	Thailand	2017	ERS2693847	newly_sequenced
validation	27045_8#83	human	Thailand	2017	ERS2693848	newly_sequenced
validation	27045_8#84	human	Thailand	2017	ERS2693849	newly_sequenced
validation	27045_8#85	human	Thailand	2017	ERS2693850	newly_sequenced
validation	27045_8#86	human	Thailand	2017	ERS2693851	newly_sequenced
validation	27045_8#87	human	Thailand	2017	ERS2693852	newly_sequenced
validation	27045_8#88	human	Thailand	2017	ERS2693853	newly_sequenced
validation	27045_8#89	human	Thailand	2017	ERS2693854	newly_sequenced
validation	27045_8#90	human	Thailand	2017	ERS2693855	newly_sequenced
validation	27045_8#91	human	Thailand	2017	ERS2693856	newly_sequenced
validation	27045_8#9	human	Thailand	2017	ERS2693774	newly_sequenced
validation	27045_8#92	human	Thailand	2017	ERS2693857	newly_sequenced
validation	27045_8#93	human	Thailand	2017	ERS2693858	newly_sequenced
validation	27045_8#94	human	Thailand	2017	ERS2693859	newly_sequenced
validation	27045_8#95	human	Thailand	2017	ERS2693861	newly_sequenced
validation	27045_8#96	human	Thailand	2017	ERS2693862	newly_sequenced
validation	27045_8#97	human	Thailand	2017	ERS2693863	newly_sequenced
validation	27045_8#98	human	Thailand	2017	ERS2693864	newly_sequenced
validation	27045_8#99	human	Thailand	2017	ERS2693865	newly_sequenced
validation	27035_8#113	human	Thailand	2017	ERS2693287	newly_sequenced
validation	27035_8#114	human	Thailand	2017	ERS2693288	newly_sequenced
validation	27035_8#115	human	Thailand	2017	ERS2693289	newly_sequenced
validation	27035_8#116	human	Thailand	2017	ERS2693290	newly_sequenced
validation	27035_8#117	human	Thailand	2017	ERS2693291	newly_sequenced
validation	27035_8#118	human	Thailand	2017	ERS2693292	newly_sequenced
validation	27035_8#119	human	Thailand	2017	ERS2693293	newly_sequenced
validation	27035_8#120	human	Thailand	2017	ERS2693294	newly_sequenced
validation	27035_8#121	human	Thailand	2017	ERS2693295	newly_sequenced
validation	27035_8#122	human	Thailand	2017	ERS2693296	newly_sequenced
validation	27035_8#123	human	Thailand	2017	ERS2693297	newly_sequenced
validation	27035_8#124	human	Thailand	2017	ERS2693298	newly_sequenced
validation	27035_8#125	human	Thailand	2017	ERS2693299	newly_sequenced
validation	27035_8#126	human	Thailand	2017	ERS2693300	newly_sequenced
validation	27035_8#127	human	Thailand	2017	ERS2693301	newly_sequenced
validation	27035_8#128	human	Thailand	2017	ERS2693302	newly_sequenced
validation	27035_8#129	human	Thailand	2017	ERS2693303	newly_sequenced
validation	27035_8#130	human	Thailand	2017	ERS2693304	newly_sequenced
validation	27035_8#131	human	Thailand	2017	ERS2693305	newly_sequenced
validation	27035_8#132	human	Thailand	2017	ERS2693306	newly_sequenced
validation	27035_8#133	human	Thailand	2017	ERS2693307	newly_sequenced
validation	27035_8#134	human	Thailand	2017	ERS2693308	newly_sequenced
validation	27035_8#15	human	Thailand	2017	ERS2693400	newly_sequenced
validation	27035_8#192	human	Thailand	2017	ERS2693368	newly_sequenced
validation	27097_8#10	human	Thailand	2017	ERS2693378	newly_sequenced
validation	27097_8#11	human	Thailand	2017	ERS2693379	newly_sequenced
validation	27097_8#1	human	Thailand	2017	ERS2693369	newly_sequenced
validation	27097_8#12	human	Thailand	2017	ERS2693380	newly_sequenced
validation	27097_8#13	human	Thailand	2017	ERS2693381	newly_sequenced
validation	27097_8#14	human	Thailand	2017	ERS2693382	newly_sequenced
validation	27097_8#15	human	Thailand	2017	ERS2693383	newly_sequenced
validation	27097_8#16	human	Thailand	2017	ERS2693384	newly_sequenced
validation	27097_8#17	human	Thailand	2017	ERS2693385	newly_sequenced
validation	27097_8#18	human	Thailand	2017	ERS2693386	newly_sequenced
validation	27097_8#2	human	Thailand	2017	ERS2693370	newly_sequenced
validation	27097_8#31	human	Thailand	2017	ERS2693401	newly_sequenced
validation	27097_8#3	human	Thailand	2017	ERS2693371	newly_sequenced
validation	27097_8#4	human	Thailand	2017	ERS2693372	newly_sequenced
validation	27097_8#5	human	Thailand	2017	ERS2693373	newly_sequenced
validation	27097_8#6	human	Thailand	2017	ERS2693374	newly_sequenced
validation	27097_8#7	human	Thailand	2017	ERS2693375	newly_sequenced
validation	27097_8#8	human	Thailand	2017	ERS2693376	newly_sequenced
validation	27097_8#9	human	Thailand	2017	ERS2693377	newly_sequenced
validation	27035_8#23	human	Thailand	2017	ERS2693473	newly_sequenced
validation	27035_8#24	human	Thailand	2017	ERS2693486	newly_sequenced
validation	27097_8#100	human	Thailand	2017	ERS2693478	newly_sequenced
validation	27097_8#101	human	Thailand	2017	ERS2693479	newly_sequenced
validation	27097_8#102	human	Thailand	2017	ERS2693480	newly_sequenced
validation	27097_8#103	human	Thailand	2017	ERS2693481	newly_sequenced
validation	27097_8#104	human	Thailand	2017	ERS2693482	newly_sequenced
validation	27097_8#105	human	Thailand	2017	ERS2693483	newly_sequenced
validation	27097_8#106	human	Thailand	2017	ERS2693484	newly_sequenced
validation	27097_8#107	human	Thailand	2017	ERS2693485	newly_sequenced
validation	27097_8#108	human	Thailand	2017	ERS2693487	newly_sequenced
validation	27097_8#109	human	Thailand	2017	ERS2693488	newly_sequenced
validation	27097_8#110	human	Thailand	2017	ERS2693489	newly_sequenced
validation	27097_8#111	human	Thailand	2017	ERS2693490	newly_sequenced
validation	27097_8#112	human	Thailand	2017	ERS2693491	newly_sequenced
validation	27097_8#113	human	Thailand	2017	ERS2693492	newly_sequenced
validation	27097_8#114	human	Thailand	2017	ERS2693493	newly_sequenced
validation	27097_8#115	human	Thailand	2017	ERS2693494	newly_sequenced
validation	27097_8#116	human	Thailand	2017	ERS2693495	newly_sequenced
validation	27097_8#117	human	Thailand	2017	ERS2693496	newly_sequenced
validation	27097_8#118	human	Thailand	2017	ERS2693497	newly_sequenced
validation	27097_8#119	human	Thailand	2017	ERS2693498	newly_sequenced
validation	27097_8#120	human	Thailand	2017	ERS2693499	newly_sequenced
validation	27097_8#121	human	Thailand	2017	ERS2693500	newly_sequenced
validation	27097_8#122	human	Thailand	2017	ERS2693501	newly_sequenced
validation	27097_8#123	human	Thailand	2017	ERS2693502	newly_sequenced
validation	27097_8#124	human	Thailand	2017	ERS2693503	newly_sequenced
validation	27097_8#125	human	Thailand	2017	ERS2693504	newly_sequenced
validation	27097_8#126	human	Thailand	2017	ERS2693505	newly_sequenced
validation	27097_8#127	human	Thailand	2017	ERS2693506	newly_sequenced
validation	27097_8#128	human	Thailand	2017	ERS2693507	newly_sequenced
validation	27097_8#129	human	Thailand	2017	ERS2693508	newly_sequenced
validation	27097_8#130	human	Thailand	2017	ERS2693509	newly_sequenced
validation	27097_8#131	human	Thailand	2017	ERS2693510	newly_sequenced
validation	27097_8#132	human	Thailand	2017	ERS2693511	newly_sequenced
validation	27097_8#133	human	Thailand	2017	ERS2693512	newly_sequenced
validation	27097_8#134	human	Thailand	2017	ERS2693513	newly_sequenced
validation	27097_8#135	human	Thailand	2017	ERS2693514	newly_sequenced
validation	27097_8#136	human	Thailand	2017	ERS2693515	newly_sequenced
validation	27097_8#137	human	Thailand	2017	ERS2693516	newly_sequenced
validation	27097_8#138	human	Thailand	2017	ERS2693517	newly_sequenced
validation	27097_8#139	human	Thailand	2017	ERS2693518	newly_sequenced
validation	27097_8#140	human	Thailand	2017	ERS2693519	newly_sequenced
validation	27097_8#141	human	Thailand	2017	ERS2693520	newly_sequenced
validation	27097_8#142	human	Thailand	2017	ERS2693521	newly_sequenced
validation	27097_8#143	human	Thailand	2017	ERS2693522	newly_sequenced
validation	27097_8#144	human	Thailand	2017	ERS2693523	newly_sequenced
validation	27097_8#145	human	Thailand	2017	ERS2693524	newly_sequenced
validation	27097_8#146	human	Thailand	2017	ERS2693525	newly_sequenced
validation	27097_8#147	human	Thailand	2017	ERS2693526	newly_sequenced
validation	27097_8#148	human	Thailand	2017	ERS2693527	newly_sequenced
validation	27097_8#149	human	Thailand	2017	ERS2693528	newly_sequenced
validation	27097_8#150	human	Thailand	2017	ERS2693529	newly_sequenced
validation	27097_8#151	human	Thailand	2017	ERS2693530	newly_sequenced
validation	27097_8#152	human	Thailand	2017	ERS2693531	newly_sequenced
validation	27097_8#153	human	Thailand	2017	ERS2693532	newly_sequenced
validation	27097_8#154	human	Thailand	2017	ERS2693533	newly_sequenced
validation	27097_8#155	human	Thailand	2017	ERS2693534	newly_sequenced
validation	27097_8#156	human	Thailand	2017	ERS2693554	newly_sequenced
validation	27097_8#157	human	Thailand	2017	ERS2693555	newly_sequenced
validation	27097_8#158	human	Thailand	2017	ERS2693556	newly_sequenced
validation	27097_8#159	human	Thailand	2017	ERS2693557	newly_sequenced
validation	27097_8#82	human	Thailand	2017	ERS2693459	newly_sequenced
validation	27097_8#83	human	Thailand	2017	ERS2693460	newly_sequenced
validation	27097_8#84	human	Thailand	2017	ERS2693461	newly_sequenced
validation	27097_8#85	human	Thailand	2017	ERS2693462	newly_sequenced
validation	27097_8#86	human	Thailand	2017	ERS2693463	newly_sequenced
validation	27097_8#87	human	Thailand	2017	ERS2693464	newly_sequenced
validation	27097_8#88	human	Thailand	2017	ERS2693465	newly_sequenced
validation	27097_8#89	human	Thailand	2017	ERS2693466	newly_sequenced
validation	27097_8#90	human	Thailand	2017	ERS2693467	newly_sequenced
validation	27097_8#91	human	Thailand	2017	ERS2693468	newly_sequenced
validation	27097_8#92	human	Thailand	2017	ERS2693469	newly_sequenced
validation	27097_8#93	human	Thailand	2017	ERS2693470	newly_sequenced
validation	27097_8#94	human	Thailand	2017	ERS2693471	newly_sequenced
validation	27097_8#95	human	Thailand	2017	ERS2693472	newly_sequenced
validation	27097_8#96	human	Thailand	2017	ERS2693474	newly_sequenced
validation	27097_8#97	human	Thailand	2017	ERS2693475	newly_sequenced
validation	27097_8#98	human	Thailand	2017	ERS2693476	newly_sequenced
validation	27097_8#99	human	Thailand	2017	ERS2693477	newly_sequenced
validation	27035_8#25	human	Thailand	2017	ERS2693541	newly_sequenced
validation	27035_8#26	human	Thailand	2017	ERS2693552	newly_sequenced
validation	27097_8#160	human	Thailand	2017	ERS2693558	newly_sequenced
validation	27097_8#161	human	Thailand	2017	ERS2693559	newly_sequenced
validation	27097_8#162	human	Thailand	2017	ERS2693560	newly_sequenced
validation	27097_8#163	human	Thailand	2017	ERS2693561	newly_sequenced
validation	27097_8#164	human	Thailand	2017	ERS2693535	newly_sequenced
validation	27097_8#165	human	Thailand	2017	ERS2693536	newly_sequenced
validation	27097_8#166	human	Thailand	2017	ERS2693537	newly_sequenced
validation	27097_8#167	human	Thailand	2017	ERS2693538	newly_sequenced
validation	27097_8#168	human	Thailand	2017	ERS2693539	newly_sequenced
validation	27097_8#169	human	Thailand	2017	ERS2693540	newly_sequenced
validation	27097_8#170	human	Thailand	2017	ERS2693542	newly_sequenced
validation	27097_8#171	human	Thailand	2017	ERS2693543	newly_sequenced
validation	27097_8#172	human	Thailand	2017	ERS2693544	newly_sequenced
validation	27097_8#173	human	Thailand	2017	ERS2693545	newly_sequenced
validation	27097_8#174	human	Thailand	2017	ERS2693546	newly_sequenced
validation	27097_8#175	human	Thailand	2017	ERS2693547	newly_sequenced
validation	27097_8#176	human	Thailand	2017	ERS2693548	newly_sequenced
validation	27097_8#177	human	Thailand	2017	ERS2693549	newly_sequenced
validation	27097_8#178	human	Thailand	2017	ERS2693550	newly_sequenced
validation	27097_8#179	human	Thailand	2017	ERS2693551	newly_sequenced
validation	27097_8#180	human	Thailand	2017	ERS2693553	newly_sequenced
validation	27097_8#181	human	Thailand	2017	ERS2693562	newly_sequenced
validation	27097_8#182	human	Thailand	2017	ERS2693563	newly_sequenced
validation	27097_8#183	human	Thailand	2017	ERS2693564	newly_sequenced
validation	27097_8#184	human	Thailand	2017	ERS2693565	newly_sequenced
validation	27097_8#185	human	Thailand	2017	ERS2693566	newly_sequenced
validation	27097_8#186	human	Thailand	2017	ERS2693567	newly_sequenced
validation	27097_8#187	human	Thailand	2017	ERS2693568	newly_sequenced
validation	27097_8#188	human	Thailand	2017	ERS2693569	newly_sequenced
validation	27097_8#189	human	Thailand	2017	ERS2693570	newly_sequenced
validation	27097_8#190	human	Thailand	2017	ERS2693571	newly_sequenced
validation	27097_8#191	human	Thailand	2017	ERS2693572	newly_sequenced
validation	27097_8#192	human	Thailand	2017	ERS2693573	newly_sequenced
validation	27035_8#27	human	Thailand	2017	ERS2693860	newly_sequenced
validation	27045_7#6	human	Thailand	2018	ERS2693579	newly_sequenced
validation	27045_7#7	human	Thailand	2018	ERS2693580	newly_sequenced
validation	27045_7#78	human	Thailand	2018	ERS2693651	newly_sequenced
validation	27045_7#79	human	Thailand	2018	ERS2693652	newly_sequenced
validation	27045_7#80	human	Thailand	2018	ERS2693653	newly_sequenced
validation	27045_7#81	human	Thailand	2018	ERS2693654	newly_sequenced
validation	27045_7#8	human	Thailand	2018	ERS2693581	newly_sequenced
validation	27045_7#82	human	Thailand	2018	ERS2693655	newly_sequenced
validation	27045_7#83	human	Thailand	2018	ERS2693656	newly_sequenced
validation	27045_7#84	human	Thailand	2018	ERS2693657	newly_sequenced
validation	27045_7#85	human	Thailand	2018	ERS2693658	newly_sequenced
validation	27045_7#86	human	Thailand	2018	ERS2693659	newly_sequenced
validation	27045_7#148	human	Thailand	2018	ERS2693721	newly_sequenced
validation	27045_7#149	human	Thailand	2018	ERS2693722	newly_sequenced
validation	27045_7#150	human	Thailand	2018	ERS2693723	newly_sequenced
validation	27045_7#151	human	Thailand	2018	ERS2693724	newly_sequenced
validation	27045_7#152	human	Thailand	2018	ERS2693725	newly_sequenced
validation	27045_7#153	human	Thailand	2018	ERS2693726	newly_sequenced
validation	27045_7#154	human	Thailand	2018	ERS2693727	newly_sequenced
validation	27045_7#155	human	Thailand	2018	ERS2693728	newly_sequenced
validation	27045_7#156	human	Thailand	2018	ERS2693729	newly_sequenced
validation	27045_7#157	human	Thailand	2018	ERS2693730	newly_sequenced
validation	27045_7#158	human	Thailand	2018	ERS2693731	newly_sequenced
validation	27045_7#159	human	Thailand	2018	ERS2693732	newly_sequenced
validation	27045_7#160	human	Thailand	2018	ERS2693733	newly_sequenced
validation	27045_7#161	human	Thailand	2018	ERS2693734	newly_sequenced
validation	27045_7#162	human	Thailand	2018	ERS2693735	newly_sequenced
validation	27045_7#163	human	Thailand	2018	ERS2693736	newly_sequenced
validation	27045_7#164	human	Thailand	2018	ERS2693737	newly_sequenced
validation	27045_7#165	human	Thailand	2018	ERS2693738	newly_sequenced
validation	27045_7#166	human	Thailand	2018	ERS2693739	newly_sequenced
validation	27045_7#167	human	Thailand	2018	ERS2693740	newly_sequenced
validation	27045_7#168	human	Thailand	2018	ERS2693741	newly_sequenced
validation	27045_7#169	human	Thailand	2018	ERS2693742	newly_sequenced
validation	27045_7#170	human	Thailand	2018	ERS2693743	newly_sequenced
validation	27045_7#171	human	Thailand	2018	ERS2693744	newly_sequenced
validation	27045_7#172	human	Thailand	2018	ERS2693745	newly_sequenced
validation	27045_7#173	human	Thailand	2018	ERS2693746	newly_sequenced
validation	27045_7#174	human	Thailand	2018	ERS2693747	newly_sequenced
validation	27045_7#175	human	Thailand	2018	ERS2693748	newly_sequenced
validation	27045_7#176	human	Thailand	2018	ERS2693749	newly_sequenced
validation	27045_7#177	human	Thailand	2018	ERS2693750	newly_sequenced
validation	27045_8#127	human	Thailand	2018	ERS2693894	newly_sequenced
validation	27045_8#128	human	Thailand	2018	ERS2693895	newly_sequenced
validation	27045_8#129	human	Thailand	2018	ERS2693896	newly_sequenced
validation	27045_8#130	human	Thailand	2018	ERS2693897	newly_sequenced
validation	27045_8#131	human	Thailand	2018	ERS2693898	newly_sequenced
validation	27045_8#132	human	Thailand	2018	ERS2693899	newly_sequenced
validation	27045_8#133	human	Thailand	2018	ERS2693900	newly_sequenced
validation	27045_8#64	human	Thailand	2018	ERS2693829	newly_sequenced
validation	27045_8#65	human	Thailand	2018	ERS2693830	newly_sequenced
validation	27045_8#66	human	Thailand	2018	ERS2693831	newly_sequenced
validation	27045_8#67	human	Thailand	2018	ERS2693832	newly_sequenced
validation	27045_8#68	human	Thailand	2018	ERS2693833	newly_sequenced
validation	27035_8#135	human	Thailand	2018	ERS2693309	newly_sequenced
validation	27035_8#136	human	Thailand	2018	ERS2693310	newly_sequenced
validation	27035_8#137	human	Thailand	2018	ERS2693311	newly_sequenced
validation	BGV	human	Australia	na	JPHB00000000	Daligault et al. Genome Announc. 2014 Nov-Dec; 2_6_: e01106-14.
validation	MSHR0338	human	Australia	na	ATJY00000000	Johnson et al. Genome Announc. 2015 Mar-Apr; 3_2_: e00159-15
validation	MSHR0449	human	Australia	na	JQFO00000000	Johnson et al. Genome Announc. 2015 Mar-Apr; 3_2_: e00159-15
validation	MSHR0456	human	Australia	na	JQFN00000000	Johnson et al. Genome Announc. 2015 Mar-Apr; 3_2_: e00159-15
validation	MSHR0465J	human	Australia	na	JPZW00000000	Johnson et al. Genome Announc. 2015 Mar-Apr; 3_2_: e00159-15
validation	MSHR0491	env	Australia	na	CP009484_n_CP009485	Johnson et al. Genome Announc. 2015 Mar-Apr; 3_2_: e00159-15
validation	MSHR0543	human	Australia	na	JPZX00000000	Johnson et al. Genome Announc. 2015 Mar-Apr; 3_2_: e00159-15
validation	MSHR0684	human	Australia	na	JQDC00000000	Johnson et al. Genome Announc. 2015 Mar-Apr; 3_2_: e00159-15
validation	MSHR0733	human	Australia	na	JQEE00000000	Johnson et al. Genome Announc. 2015 Mar-Apr; 3_2_: e00159-15
validation	MSHR0840	human	Australia	na	CP009474_n_CP009473	Johnson et al. Genome Announc. 2015 Mar-Apr; 3_2_: e00159-15
validation	MSHR0983	human	Australia	na	JQDI00000000	Johnson et al. Genome Announc. 2015 Mar-Apr; 3_2_: e00159-15
validation	NAU20B-16	env	Australia	na	CP004003_n_CP004004	Johnson et al. Genome Announc. 2015 Mar-Apr; 3_2_: e00159-15
validation	NAU35A-3	env	Australia	na	CP004377_n_CP004378	Johnson et al. Genome Announc. 2015 Mar-Apr; 3_2_: e00159-15
validation	NCTC_13178	human	Australia	na	CP004001_n_CP004002	Johnson et al. Genome Announc. 2015 Mar-Apr; 3_2_: e00159-15
validation	NCTC_13179	human	Australia	na	CP003976_n_CP003976	Johnson et al. Genome Announc. 2015 Mar-Apr; 3_2_: e00159-15
validation	Bp1651	human	Australia	na	CP012041	Bugrysheva et al. Genome Announc. 2015 Nov-Dec; 3_6_: e01427-15.
validation	HS_CRS_17A_ST1381	human	Australia	na	LHQO00000000	Sidjabat et al. Genome Announc. 2015 Sep-Oct; 3_5_: e01075-15.
validation	MSHR0169	env	Australia	na	LGKL00000000	Chapple et al. Microb Genom. 2016 Jul 11;2_7_: e000067.
validation	MSHR1043	human	Australia	na	AOGU00000000	Price et al. mBio. 2013 Jul-Aug; 4_4_: e00388-13.
validation	MSHR465a	human	Australia	na	ARZJ00000000	Spring-Pearson et al. PLoS One. 2015 Oct 20;10_10_: e0140274.
validation	NAU14B6	env	Australia	na	ARZI00000000	Spring-Pearson et al. PLoS One. 2015 Oct 20;10_10_: e0140274.
validation	NAU20B16	human	Australia	na	AOUG00000000	Spring-Pearson et al. PLoS One. 2015 Oct 20;10_10_: e0140274.
validation	NAU24B3	env	Australia	na	ARZK00000000	Spring-Pearson et al. PLoS One. 2015 Oct 20;10_10_: e0140274.
validation	NAU44A6	env	Australia	na	ARZL00000000	Spring-Pearson et al. PLoS One. 2015 Oct 20;10_10_: e0140274.
validation	cm_manipal	human	India	na	LAUB00000000	Mukhopadhyay et al. Genome_Announc 2015 3_4_: e00915-15
validation	6998_1#21	human	Malaysia	na	ERS013350	Nandi et al. Genome Res. 2015 Jan;25(1): 129-141
validation	MSHR5107	human	Malaysia	na	JZXP00000000	Podin et al. Antimicrob Agents Chemother 2014 58 _1_: 162-66
validation	7910_7#30	NA	NA	na	ERS013362	Nandi et al. Genome Res. 2015 Jan;25(1): 129-141
validation	PHLS9	human	Pakistan	na	ARZP00000000	Spring-Pearson et al. PLoS One 2015 10_10_: e0140274
validation	MSHR1950	human	PNG	na	ARZH00000000	Spring-Pearson et al. PLoS One 2015 10_10_: e0140274
validation	S13	env	Singapore	na	AAHW02000000	Nandi et al. Genome Res. 2015 Jan;25_1_: 129-141
validation	vgh07	human	Taiwan	na	CP010973 n CP010974	Chen et al. Genome Announc 2015 3_2_: e00345-15
validation	vgh16R	human	Taiwan	na	CP012515 n CP012516	Hsueh et al. Genome Announc 2015 3_5_: e01194-15
[truncated: 12 more rows]
