# Supplementary material for: Co-evolutionary Signals Identify Burkholderia pseudomallei Survival Strategies in a Hostile Environment
Source: Mol Biol Evol. 2021 Oct 18;39(1):msab306. doi: 10.1093/molbev/msab306 (PMC8760936; doi:10.1093/molbev/msab306)
Supplement: msab306_Supplementary_Data [file msab306_supplementary_data.zip › Chewapreecha.TableS2.txt]

group	pos1.chromosome	pos2.chromosome	pos1.coordinate	pos2.coordinate	MI.without.gaps	description
discovery	Chr1	Chr2	1921384	824150	0.517	co-detected in both datasets
discovery	Chr1	Chr2	1426642	824596	0.413	detected in one dataset
discovery	Chr1	Chr2	1930266	1731524	0.397	detected in one dataset
discovery	Chr1	Chr2	1931231	1800166	0.377	detected in one dataset
discovery	Chr1	Chr2	1930283	2711038	0.369	detected in one dataset
discovery	Chr1	Chr2	1931549	406068	0.383	detected in one dataset
discovery	Chr1	Chr2	1931549	1001192	0.311	detected in one dataset
discovery	Chr1	Chr2	1930266	2043569	0.351	detected in one dataset
discovery	Chr1	Chr2	2637042	1001192	0.334	detected in one dataset
discovery	Chr1	Chr2	1930266	2186138	0.353	co-detected in both datasets
discovery	Chr1	Chr2	1930283	239602	0.350	detected in one dataset
discovery	Chr1	Chr2	1921234	109927	0.319	detected in one dataset
discovery	Chr1	Chr2	1930266	2276941	0.321	detected in one dataset
discovery	Chr1	Chr2	1930289	2208737	0.338	detected in one dataset
discovery	Chr1	Chr2	1921302	1001410	0.257	detected in one dataset
discovery	Chr1	Chr2	1930289	407157	0.342	detected in one dataset
discovery	Chr1	Chr2	2701566	824838	0.322	detected in one dataset
discovery	Chr1	Chr2	1931444	814489	0.338	detected in one dataset
discovery	Chr1	Chr2	1930266	1754282	0.311	detected in one dataset
discovery	Chr1	Chr2	1921384	2977573	0.322	detected in one dataset
discovery	Chr1	Chr2	1931549	2639574	0.309	detected in one dataset
discovery	Chr1	Chr2	1930266	1770976	0.334	detected in one dataset
discovery	Chr1	Chr2	1931231	1799046	0.327	detected in one dataset
discovery	Chr1	Chr2	1930289	1919498	0.316	detected in one dataset
discovery	Chr1	Chr2	2675564	824838	0.308	detected in one dataset
discovery	Chr1	Chr2	1930289	1470791	0.299	detected in one dataset
discovery	Chr1	Chr2	1930266	1118276	0.313	detected in one dataset
discovery	Chr1	Chr2	1931444	401314	0.291	detected in one dataset
discovery	Chr1	Chr2	1930289	1985061	0.315	detected in one dataset
discovery	Chr1	Chr2	1931231	1975560	0.297	detected in one dataset
discovery	Chr1	Chr2	3165069	824580	0.297	detected in one dataset
discovery	Chr1	Chr2	1931549	2602529	0.304	detected in one dataset
discovery	Chr1	Chr2	1930283	203125	0.296	detected in one dataset
discovery	Chr1	Chr2	1521597	824580	0.301	detected in one dataset
discovery	Chr1	Chr2	3462224	824596	0.295	detected in one dataset
discovery	Chr1	Chr2	1383232	1800166	0.305	detected in one dataset
discovery	Chr1	Chr2	1931231	2372798	0.309	detected in one dataset
discovery	Chr1	Chr2	1930283	1610125	0.267	detected in one dataset
discovery	Chr1	Chr2	288505	824580	0.294	detected in one dataset
discovery	Chr1	Chr2	1456357	1550136	0.310	detected in one dataset
discovery	Chr1	Chr2	1931231	639126	0.255	detected in one dataset
discovery	Chr1	Chr2	1931546	2043177	0.306	detected in one dataset
discovery	Chr1	Chr2	1931444	1881084	0.282	detected in one dataset
discovery	Chr1	Chr2	1930283	1481521	0.260	detected in one dataset
discovery	Chr1	Chr2	3118620	824722	0.288	detected in one dataset
discovery	Chr1	Chr2	1456357	2594813	0.299	detected in one dataset
discovery	Chr1	Chr2	1532235	401314	0.304	detected in one dataset
discovery	Chr1	Chr2	1930266	1480019	0.290	detected in one dataset
discovery	Chr1	Chr2	1931231	473518	0.318	detected in one dataset
discovery	Chr1	Chr2	1931231	2650551	0.290	detected in one dataset
discovery	Chr1	Chr2	1177705	824722	0.284	detected in one dataset
discovery	Chr1	Chr2	1921384	1135457	0.286	co-detected in both datasets
discovery	Chr1	Chr2	3653851	824455	0.287	co-detected in both datasets
discovery	Chr1	Chr2	338444	824722	0.285	detected in one dataset
discovery	Chr1	Chr2	2637042	3014049	0.282	detected in one dataset
discovery	Chr1	Chr2	1930283	441986	0.307	detected in one dataset
discovery	Chr1	Chr2	1931231	3170494	0.293	detected in one dataset
discovery	Chr1	Chr2	1716942	1800166	0.296	detected in one dataset
discovery	Chr1	Chr2	1471953	2639574	0.266	detected in one dataset
discovery	Chr1	Chr2	1930283	1392060	0.278	detected in one dataset
discovery	Chr1	Chr2	3089919	2372798	0.287	detected in one dataset
discovery	Chr1	Chr2	3089868	814489	0.280	detected in one dataset
discovery	Chr1	Chr2	1931231	1920450	0.283	detected in one dataset
discovery	Chr1	Chr2	1930266	1967352	0.264	detected in one dataset
discovery	Chr1	Chr2	289195	1079689	0.266	detected in one dataset
discovery	Chr1	Chr2	1426642	436661	0.285	detected in one dataset
discovery	Chr1	Chr2	1931231	123473	0.288	co-detected in both datasets
discovery	Chr1	Chr2	3091639	434130	0.266	detected in one dataset
discovery	Chr1	Chr2	3118620	2340793	0.253	detected in one dataset
discovery	Chr1	Chr2	1930289	2870664	0.261	detected in one dataset
discovery	Chr1	Chr2	3981573	2594859	0.275	detected in one dataset
discovery	Chr1	Chr2	1930292	408549	0.269	detected in one dataset
discovery	Chr1	Chr2	1426642	1355462	0.270	detected in one dataset
discovery	Chr1	Chr2	3598342	2602529	0.257	detected in one dataset
discovery	Chr1	Chr2	1930283	2761120	0.278	detected in one dataset
discovery	Chr1	Chr2	784682	1881308	0.235	detected in one dataset
discovery	Chr1	Chr2	1930289	1340489	0.268	detected in one dataset
discovery	Chr1	Chr2	1192310	2639574	0.259	detected in one dataset
discovery	Chr1	Chr2	289195	2253232	0.264	detected in one dataset
discovery	Chr1	Chr2	1930283	3101128	0.283	detected in one dataset
discovery	Chr1	Chr2	2334375	2372832	0.282	detected in one dataset
discovery	Chr1	Chr2	1471953	1135457	0.272	detected in one dataset
discovery	Chr1	Chr2	1931231	859742	0.282	detected in one dataset
discovery	Chr1	Chr2	1170192	824218	0.267	detected in one dataset
discovery	Chr1	Chr2	3469358	2400443	0.243	detected in one dataset
discovery	Chr1	Chr2	1930283	40447	0.276	detected in one dataset
discovery	Chr1	Chr2	3502809	824838	0.269	detected in one dataset
discovery	Chr1	Chr2	1114700	1119266	0.248	detected in one dataset
discovery	Chr1	Chr2	3242965	824838	0.263	detected in one dataset
discovery	Chr1	Chr2	2206201	2602529	0.268	detected in one dataset
discovery	Chr1	Chr2	1249446	1731524	0.263	detected in one dataset
discovery	Chr1	Chr2	3089919	2879386	0.261	detected in one dataset
discovery	Chr1	Chr2	418620	824455	0.265	co-detected in both datasets
discovery	Chr1	Chr2	1930266	2179672	0.276	detected in one dataset
discovery	Chr1	Chr2	1654637	1263935	0.240	detected in one dataset
discovery	Chr1	Chr2	2814281	3013725	0.235	detected in one dataset
discovery	Chr1	Chr2	1930289	1946513	0.285	detected in one dataset
discovery	Chr1	Chr2	1426642	2602875	0.263	detected in one dataset
discovery	Chr1	Chr2	73380	825087	0.244	detected in one dataset
discovery	Chr1	Chr2	1930266	145955	0.242	detected in one dataset
discovery	Chr1	Chr2	2345643	1800166	0.275	detected in one dataset
discovery	Chr1	Chr2	1426642	963919	0.250	detected in one dataset
discovery	Chr1	Chr2	1386114	824150	0.259	detected in one dataset
discovery	Chr1	Chr2	1573504	1550136	0.254	detected in one dataset
discovery	Chr1	Chr2	1426642	849424	0.255	detected in one dataset
discovery	Chr1	Chr2	1931444	2414329	0.272	detected in one dataset
discovery	Chr1	Chr2	3598342	832081	0.242	detected in one dataset
discovery	Chr1	Chr2	3654208	1420597	0.235	detected in one dataset
discovery	Chr1	Chr2	228958	1800166	0.273	detected in one dataset
discovery	Chr1	Chr2	1931546	105145	0.283	detected in one dataset
discovery	Chr1	Chr2	135640	2639574	0.243	detected in one dataset
discovery	Chr1	Chr2	3598342	2379810	0.240	detected in one dataset
discovery	Chr1	Chr2	77414	824580	0.270	detected in one dataset
discovery	Chr1	Chr2	1931231	1749349	0.265	detected in one dataset
discovery	Chr1	Chr2	1930289	1915650	0.269	detected in one dataset
discovery	Chr1	Chr2	1456357	796182	0.259	detected in one dataset
discovery	Chr1	Chr2	3992235	2655585	0.259	detected in one dataset
discovery	Chr1	Chr2	1930283	1062273	0.255	detected in one dataset
discovery	Chr1	Chr2	1241550	824508	0.267	detected in one dataset
discovery	Chr1	Chr2	1931444	3010926	0.271	detected in one dataset
discovery	Chr1	Chr2	1931231	2259997	0.257	detected in one dataset
discovery	Chr1	Chr2	3852870	2152416	0.243	detected in one dataset
discovery	Chr1	Chr2	1725416	265123	0.261	detected in one dataset
discovery	Chr1	Chr2	1930266	927585	0.234	detected in one dataset
discovery	Chr1	Chr2	3504626	825059	0.265	detected in one dataset
discovery	Chr1	Chr2	2981657	2639574	0.262	detected in one dataset
discovery	Chr1	Chr2	1930283	3139092	0.247	detected in one dataset
discovery	Chr1	Chr2	3462224	1519357	0.233	detected in one dataset
discovery	Chr1	Chr2	1654637	2167289	0.237	detected in one dataset
discovery	Chr1	Chr2	806136	824683	0.252	detected in one dataset
discovery	Chr1	Chr2	1930266	36197	0.280	detected in one dataset
discovery	Chr1	Chr2	2129394	2696229	0.259	detected in one dataset
discovery	Chr1	Chr2	1921384	2065349	0.247	detected in one dataset
discovery	Chr1	Chr2	1931549	1413922	0.263	detected in one dataset
discovery	Chr1	Chr2	1175212	824722	0.242	detected in one dataset
discovery	Chr1	Chr2	1075586	1480019	0.253	detected in one dataset
discovery	Chr1	Chr2	1114700	2780594	0.238	detected in one dataset
discovery	Chr1	Chr2	2946242	2484526	0.233	detected in one dataset
discovery	Chr1	Chr2	1930266	2859252	0.259	detected in one dataset
discovery	Chr1	Chr2	289195	1107683	0.261	detected in one dataset
discovery	Chr1	Chr2	1930283	397892	0.247	detected in one dataset
discovery	Chr1	Chr2	1931231	1483599	0.268	detected in one dataset
discovery	Chr1	Chr2	2945030	824722	0.243	detected in one dataset
discovery	Chr1	Chr2	1930292	1798603	0.261	detected in one dataset
discovery	Chr1	Chr2	1930266	2022846	0.238	detected in one dataset
discovery	Chr1	Chr2	1930266	1983138	0.250	detected in one dataset
discovery	Chr1	Chr2	2950508	1420597	0.234	detected in one dataset
discovery	Chr1	Chr2	2765700	824683	0.239	detected in one dataset
discovery	Chr1	Chr2	2972986	1800166	0.260	detected in one dataset
discovery	Chr1	Chr2	1784514	2379810	0.236	detected in one dataset
discovery	Chr1	Chr2	1209801	824722	0.240	detected in one dataset
discovery	Chr1	Chr2	1725416	2645562	0.243	detected in one dataset
discovery	Chr1	Chr2	781602	2374675	0.245	detected in one dataset
discovery	Chr1	Chr2	1930283	36370	0.238	detected in one dataset
discovery	Chr1	Chr2	2776705	824455	0.237	detected in one dataset
discovery	Chr1	Chr2	316395	2397762	0.240	detected in one dataset
discovery	Chr1	Chr2	316395	2253232	0.252	detected in one dataset
discovery	Chr1	Chr2	1930289	1389007	0.251	detected in one dataset
discovery	Chr1	Chr2	3400596	825104	0.256	detected in one dataset
discovery	Chr1	Chr2	1456357	1890359	0.240	detected in one dataset
discovery	Chr1	Chr2	3662025	2372832	0.245	detected in one dataset
discovery	Chr1	Chr2	2698781	824596	0.234	detected in one dataset
discovery	Chr1	Chr2	1930283	1864279	0.234	detected in one dataset
discovery	Chr1	Chr2	1930289	2535792	0.239	detected in one dataset
discovery	Chr1	Chr2	1165431	824596	0.242	detected in one dataset
discovery	Chr1	Chr2	1456357	274353	0.246	detected in one dataset
discovery	Chr1	Chr2	1931549	589341	0.266	detected in one dataset
discovery	Chr1	Chr2	1930289	1798592	0.266	detected in one dataset
discovery	Chr1	Chr2	384368	1800166	0.252	detected in one dataset
discovery	Chr1	Chr2	1921188	1922194	0.258	detected in one dataset
discovery	Chr1	Chr2	1930283	3165825	0.249	detected in one dataset
discovery	Chr1	Chr2	3962597	824455	0.237	detected in one dataset
discovery	Chr1	Chr2	3653520	2779040	0.245	detected in one dataset
discovery	Chr1	Chr2	1931549	1420597	0.241	detected in one dataset
discovery	Chr1	Chr2	1931231	3138084	0.239	detected in one dataset
discovery	Chr1	Chr2	1827422	963919	0.236	detected in one dataset
discovery	Chr1	Chr2	1426642	2336975	0.243	detected in one dataset
discovery	Chr1	Chr2	2701566	1209347	0.251	detected in one dataset
discovery	Chr1	Chr2	2952727	1750678	0.233	detected in one dataset
discovery	Chr1	Chr2	1426642	2195394	0.235	detected in one dataset
discovery	Chr1	Chr2	1456357	288883	0.243	detected in one dataset
discovery	Chr1	Chr2	316395	3096557	0.246	detected in one dataset
discovery	Chr1	Chr2	1931231	2971828	0.238	detected in one dataset
discovery	Chr1	Chr2	698486	825059	0.246	detected in one dataset
discovery	Chr1	Chr2	1426642	2106637	0.250	detected in one dataset
discovery	Chr1	Chr2	89675	2112054	0.237	detected in one dataset
discovery	Chr1	Chr2	1930283	970277	0.239	detected in one dataset
discovery	Chr1	Chr2	3391715	2043569	0.245	detected in one dataset
discovery	Chr1	Chr2	1456357	1551950	0.241	detected in one dataset
discovery	Chr1	Chr2	829694	3013129	0.237	detected in one dataset
discovery	Chr1	Chr2	1027667	825059	0.235	detected in one dataset
discovery	Chr1	Chr2	1140115	824840	0.242	detected in one dataset
discovery	Chr1	Chr2	1947739	2594813	0.237	detected in one dataset
discovery	Chr1	Chr2	1931546	2859326	0.238	detected in one dataset
discovery	Chr1	Chr2	1087345	825059	0.234	detected in one dataset
discovery	Chr1	Chr2	1931231	2038466	0.241	detected in one dataset
discovery	Chr1	Chr2	1930289	2600490	0.246	detected in one dataset
discovery	Chr1	Chr2	1931231	2834305	0.235	detected in one dataset
discovery	Chr1	Chr2	1178936	2711038	0.236	detected in one dataset
discovery	Chr1	Chr2	365180	824218	0.233	detected in one dataset
discovery	Chr1	Chr2	3215617	1800166	0.234	detected in one dataset
discovery	Chr1	Chr2	1024999	963858	0.248	detected in one dataset
validation	Chr1	Chr2	1921384	824150	0.376	co-detected in both datasets
validation	Chr1	Chr2	1931231	1919498	0.375	detected in one dataset
validation	Chr1	Chr2	1931231	1550136	0.375	detected in one dataset
validation	Chr1	Chr2	1931549	824580	0.375	detected in one dataset
validation	Chr1	Chr2	1930289	2043569	0.361	detected in one dataset
validation	Chr1	Chr2	1930289	2276941	0.352	detected in one dataset
validation	Chr1	Chr2	3453924	2372798	0.281	detected in one dataset
validation	Chr1	Chr2	1930266	473518	0.346	detected in one dataset
validation	Chr1	Chr2	3091639	814489	0.325	detected in one dataset
validation	Chr1	Chr2	1318010	2372832	0.246	detected in one dataset
validation	Chr1	Chr2	2981092	824463	0.327	detected in one dataset
validation	Chr1	Chr2	1931231	109914	0.320	detected in one dataset
validation	Chr1	Chr2	2637070	1799046	0.265	detected in one dataset
validation	Chr1	Chr2	1654637	824580	0.330	detected in one dataset
validation	Chr1	Chr2	1456357	824580	0.323	detected in one dataset
validation	Chr1	Chr2	3453924	274353	0.251	detected in one dataset
validation	Chr1	Chr2	2945030	2379810	0.293	detected in one dataset
validation	Chr1	Chr2	1170192	1920450	0.283	detected in one dataset
validation	Chr1	Chr2	187621	1881084	0.238	detected in one dataset
validation	Chr1	Chr2	1930289	1800166	0.331	detected in one dataset
validation	Chr1	Chr2	1930289	2711038	0.319	detected in one dataset
validation	Chr1	Chr2	1784896	824580	0.321	detected in one dataset
validation	Chr1	Chr2	2206029	2602529	0.258	detected in one dataset
validation	Chr1	Chr2	1930266	849424	0.306	detected in one dataset
validation	Chr1	Chr2	1930266	406068	0.333	detected in one dataset
validation	Chr1	Chr2	1426642	824580	0.331	detected in one dataset
validation	Chr1	Chr2	1931231	407157	0.331	detected in one dataset
validation	Chr1	Chr2	2946242	2780594	0.240	detected in one dataset
validation	Chr1	Chr2	3091639	816245	0.264	detected in one dataset
validation	Chr1	Chr2	1426642	266497	0.325	detected in one dataset
validation	Chr1	Chr2	3469358	2602529	0.258	detected in one dataset
validation	Chr1	Chr2	2945030	654277	0.243	detected in one dataset
validation	Chr1	Chr2	911695	824580	0.294	detected in one dataset
validation	Chr1	Chr2	1177705	824838	0.315	detected in one dataset
validation	Chr1	Chr2	1930266	1610125	0.304	detected in one dataset
validation	Chr1	Chr2	1654637	1919498	0.322	detected in one dataset
validation	Chr1	Chr2	3653851	1881308	0.294	detected in one dataset
validation	Chr1	Chr2	416485	406068	0.308	detected in one dataset
validation	Chr1	Chr2	416435	406068	0.252	detected in one dataset
validation	Chr1	Chr2	1249446	2043572	0.292	detected in one dataset
validation	Chr1	Chr2	1784969	832774	0.239	detected in one dataset
validation	Chr1	Chr2	1612996	2043572	0.303	detected in one dataset
validation	Chr1	Chr2	1930266	40447	0.304	detected in one dataset
validation	Chr1	Chr2	1930266	2186138	0.293	co-detected in both datasets
validation	Chr1	Chr2	1367712	1881084	0.241	detected in one dataset
validation	Chr1	Chr2	2500269	824455	0.284	detected in one dataset
validation	Chr1	Chr2	1931546	1881308	0.299	detected in one dataset
validation	Chr1	Chr2	2334375	225188	0.242	detected in one dataset
validation	Chr1	Chr2	1930289	2059011	0.278	detected in one dataset
validation	Chr1	Chr2	3653851	824455	0.283	co-detected in both datasets
validation	Chr1	Chr2	135640	3013478	0.250	detected in one dataset
validation	Chr1	Chr2	1456357	3010926	0.267	detected in one dataset
validation	Chr1	Chr2	3603031	2043572	0.287	detected in one dataset
validation	Chr1	Chr2	289195	2276941	0.277	detected in one dataset
validation	Chr1	Chr2	2637042	2186138	0.296	detected in one dataset
validation	Chr1	Chr2	3091639	3014049	0.254	detected in one dataset
validation	Chr1	Chr2	1931231	123473	0.267	co-detected in both datasets
validation	Chr1	Chr2	2430117	2276941	0.261	detected in one dataset
validation	Chr1	Chr2	1931444	1985061	0.261	detected in one dataset
validation	Chr1	Chr2	781602	2276941	0.272	detected in one dataset
validation	Chr1	Chr2	1921384	3170666	0.265	detected in one dataset
validation	Chr1	Chr2	3303586	2276941	0.266	detected in one dataset
validation	Chr1	Chr2	3992235	824580	0.306	detected in one dataset
validation	Chr1	Chr2	2703352	40447	0.254	detected in one dataset
validation	Chr1	Chr2	1931231	1881084	0.283	detected in one dataset
validation	Chr1	Chr2	1930266	796182	0.262	detected in one dataset
validation	Chr1	Chr2	1532235	2043569	0.282	detected in one dataset
validation	Chr1	Chr2	1930266	265116	0.264	detected in one dataset
validation	Chr1	Chr2	112933	824838	0.271	detected in one dataset
validation	Chr1	Chr2	1921384	1135457	0.244	co-detected in both datasets
validation	Chr1	Chr2	1363786	1881308	0.253	detected in one dataset
validation	Chr1	Chr2	3118620	824840	0.264	detected in one dataset
validation	Chr1	Chr2	228958	1550136	0.276	detected in one dataset
validation	Chr1	Chr2	1532235	2186138	0.276	detected in one dataset
validation	Chr1	Chr2	3462224	824580	0.259	detected in one dataset
validation	Chr1	Chr2	1170192	824840	0.258	detected in one dataset
validation	Chr1	Chr2	2478257	824580	0.262	detected in one dataset
validation	Chr1	Chr2	2987629	824580	0.245	detected in one dataset
validation	Chr1	Chr2	1930266	859742	0.277	detected in one dataset
validation	Chr1	Chr2	2129394	436686	0.268	detected in one dataset
validation	Chr1	Chr2	1426642	2602529	0.272	detected in one dataset
validation	Chr1	Chr2	1573504	2977573	0.265	detected in one dataset
validation	Chr1	Chr2	2490832	1550136	0.274	detected in one dataset
validation	Chr1	Chr2	2987487	796182	0.273	detected in one dataset
validation	Chr1	Chr2	1930266	203125	0.250	detected in one dataset
validation	Chr1	Chr2	1456357	3165781	0.240	detected in one dataset
validation	Chr1	Chr2	3303586	824665	0.275	detected in one dataset
validation	Chr1	Chr2	1931231	3091644	0.244	detected in one dataset
validation	Chr1	Chr2	1456357	199791	0.248	detected in one dataset
validation	Chr1	Chr2	3603036	473518	0.254	detected in one dataset
validation	Chr1	Chr2	3467116	824580	0.238	detected in one dataset
validation	Chr1	Chr2	418620	824455	0.246	co-detected in both datasets
validation	Chr1	Chr2	1931549	1983294	0.239	detected in one dataset
validation	Chr1	Chr2	3992235	3013129	0.238	detected in one dataset
validation	Chr1	Chr2	2216246	2711038	0.253	detected in one dataset
validation	Chr1	Chr2	3453924	3048892	0.247	detected in one dataset
validation	Chr1	Chr2	3150090	473518	0.254	detected in one dataset
validation	Chr1	Chr2	1829748	824840	0.255	detected in one dataset
validation	Chr1	Chr2	3453924	2624652	0.248	detected in one dataset
validation	Chr1	Chr2	1521382	2711038	0.245	detected in one dataset
validation	Chr1	Chr2	288505	1800166	0.253	detected in one dataset
validation	Chr1	Chr2	2622483	2711038	0.239	detected in one dataset
validation	Chr1	Chr2	1456357	1079689	0.248	detected in one dataset
validation	Chr1	Chr2	1368551	824580	0.243	detected in one dataset
validation	Chr1	Chr2	1921384	1921171	0.243	detected in one dataset
validation	Chr1	Chr2	3186058	264999	0.252	detected in one dataset
validation	Chr1	Chr2	1930289	639522	0.245	detected in one dataset
validation	Chr1	Chr2	1520060	2043572	0.249	detected in one dataset
validation	Chr1	Chr2	1930266	747544	0.244	detected in one dataset
validation	Chr1	Chr2	1930266	1137219	0.246	detected in one dataset
validation	Chr1	Chr2	1931231	2601987	0.238	detected in one dataset
validation	Chr1	Chr2	1932750	1463703	0.250	detected in one dataset
validation	Chr1	Chr2	2545475	824580	0.242	detected in one dataset
validation	Chr1	Chr2	2206201	1831624	0.241	detected in one dataset
validation	Chr1	Chr2	702754	1135457	0.247	detected in one dataset
validation	Chr1	Chr2	3474602	824150	0.242	detected in one dataset
validation	Chr1	Chr2	3383402	824580	0.245	detected in one dataset
validation	Chr1	Chr2	1205031	2043177	0.238	detected in one dataset
discovery	Chr1	Chr1	1921004	1921007	0.648	co-detected in both datasets
discovery	Chr1	Chr1	834080	834082	0.660	co-detected in both datasets
discovery	Chr1	Chr1	1993969	1993972	0.652	co-detected in both datasets
discovery	Chr1	Chr1	1112636	1112673	0.614	detected in one dataset
discovery	Chr1	Chr1	3963287	3963288	0.626	co-detected in both datasets
discovery	Chr1	Chr1	3950238	3950239	0.660	co-detected in both datasets
discovery	Chr1	Chr1	3950549	3950553	0.660	detected in one dataset
discovery	Chr1	Chr1	3950548	3950556	0.660	detected in one dataset
discovery	Chr1	Chr1	3950549	3950558	0.660	detected in one dataset
discovery	Chr1	Chr1	3950213	3950215	0.660	detected in one dataset
discovery	Chr1	Chr1	3950213	3950232	0.660	detected in one dataset
discovery	Chr1	Chr1	3950205	3950207	0.659	co-detected in both datasets
discovery	Chr1	Chr1	3950549	3950556	0.660	detected in one dataset
discovery	Chr1	Chr1	3950541	3950557	0.660	detected in one dataset
discovery	Chr1	Chr1	3950244	3950252	0.660	detected in one dataset
discovery	Chr1	Chr1	3950548	3950558	0.660	detected in one dataset
discovery	Chr1	Chr1	3950213	3950244	0.660	co-detected in both datasets
discovery	Chr1	Chr1	3950627	3950628	0.658	co-detected in both datasets
discovery	Chr1	Chr1	3950564	3950583	0.660	detected in one dataset
discovery	Chr1	Chr1	3950213	3950475	0.660	detected in one dataset
discovery	Chr1	Chr1	3950595	3950616	0.658	co-detected in both datasets
discovery	Chr1	Chr1	3950616	3950627	0.658	detected in one dataset
discovery	Chr1	Chr1	3950213	3950558	0.660	detected in one dataset
discovery	Chr1	Chr1	2820343	2820366	0.566	detected in one dataset
discovery	Chr1	Chr1	3950557	3950564	0.660	detected in one dataset
discovery	Chr1	Chr1	2978576	2978578	0.657	co-detected in both datasets
discovery	Chr1	Chr1	3950238	3950244	0.660	detected in one dataset
discovery	Chr1	Chr1	2820328	2820331	0.553	detected in one dataset
discovery	Chr1	Chr1	3950557	3950558	0.660	co-detected in both datasets
discovery	Chr1	Chr1	3950205	3950213	0.638	detected in one dataset
discovery	Chr1	Chr1	3950592	3950595	0.658	detected in one dataset
discovery	Chr1	Chr1	3950213	3950564	0.660	detected in one dataset
discovery	Chr1	Chr1	1964823	1964825	0.659	co-detected in both datasets
discovery	Chr1	Chr1	3963292	3963293	0.545	co-detected in both datasets
discovery	Chr1	Chr1	3963288	3963293	0.613	detected in one dataset
discovery	Chr1	Chr1	3245101	3245102	0.610	co-detected in both datasets
discovery	Chr1	Chr1	3950213	3950496	0.621	detected in one dataset
discovery	Chr1	Chr1	717568	717569	0.632	detected in one dataset
discovery	Chr1	Chr1	3963384	3963390	0.566	co-detected in both datasets
discovery	Chr1	Chr1	3950213	3950592	0.620	detected in one dataset
discovery	Chr1	Chr1	1090705	1090707	0.506	co-detected in both datasets
discovery	Chr1	Chr1	1200446	1200447	0.630	co-detected in both datasets
discovery	Chr1	Chr1	3950564	3950616	0.619	detected in one dataset
discovery	Chr1	Chr1	3950583	3950595	0.619	detected in one dataset
discovery	Chr1	Chr1	1818196	1818199	0.634	co-detected in both datasets
discovery	Chr1	Chr1	1920950	1920951	0.551	detected in one dataset
discovery	Chr1	Chr1	1920950	1920985	0.556	detected in one dataset
discovery	Chr1	Chr1	2145491	2145492	0.548	co-detected in both datasets
discovery	Chr1	Chr1	459529	459531	0.653	co-detected in both datasets
discovery	Chr1	Chr1	1112636	1112665	0.505	co-detected in both datasets
discovery	Chr1	Chr1	2820331	2820343	0.587	detected in one dataset
discovery	Chr1	Chr1	3206268	3206271	0.608	co-detected in both datasets
discovery	Chr1	Chr1	717567	717568	0.612	co-detected in both datasets
discovery	Chr1	Chr1	1841199	1841245	0.624	co-detected in both datasets
discovery	Chr1	Chr1	3196364	3196368	0.644	co-detected in both datasets
discovery	Chr1	Chr1	2083946	2083949	0.485	co-detected in both datasets
discovery	Chr1	Chr1	1090707	1090718	0.506	detected in one dataset
discovery	Chr1	Chr1	3963287	3963315	0.539	co-detected in both datasets
discovery	Chr1	Chr1	2820325	2820328	0.520	detected in one dataset
discovery	Chr1	Chr1	1090718	1090719	0.496	detected in one dataset
discovery	Chr1	Chr1	383287	383290	0.562	detected in one dataset
discovery	Chr1	Chr1	1840890	1840892	0.513	detected in one dataset
discovery	Chr1	Chr1	1499692	1499697	0.576	co-detected in both datasets
discovery	Chr1	Chr1	2872184	2872185	0.649	co-detected in both datasets
discovery	Chr1	Chr1	3731522	3731523	0.664	co-detected in both datasets
discovery	Chr1	Chr1	2782465	2782466	0.513	detected in one dataset
discovery	Chr1	Chr1	1840889	1840890	0.515	detected in one dataset
discovery	Chr1	Chr1	2782465	2782468	0.513	detected in one dataset
discovery	Chr1	Chr1	1933740	1933742	0.666	co-detected in both datasets
discovery	Chr1	Chr1	3950628	3950746	0.585	detected in one dataset
discovery	Chr1	Chr1	1840892	1840896	0.512	detected in one dataset
discovery	Chr1	Chr1	3717032	3717095	0.502	co-detected in both datasets
discovery	Chr1	Chr1	3107383	3107411	0.441	co-detected in both datasets
discovery	Chr1	Chr1	2780691	2780696	0.563	co-detected in both datasets
discovery	Chr1	Chr1	1499680	1499682	0.538	co-detected in both datasets
discovery	Chr1	Chr1	850549	850554	0.448	co-detected in both datasets
discovery	Chr1	Chr1	3438927	3438932	0.539	co-detected in both datasets
discovery	Chr1	Chr1	3963240	3963243	0.658	co-detected in both datasets
discovery	Chr1	Chr1	3963250	3963254	0.658	detected in one dataset
discovery	Chr1	Chr1	2889202	2889214	0.603	co-detected in both datasets
discovery	Chr1	Chr1	1090707	1090714	0.477	detected in one dataset
discovery	Chr1	Chr1	3963243	3963254	0.658	detected in one dataset
discovery	Chr1	Chr1	3950188	3950190	0.545	co-detected in both datasets
discovery	Chr1	Chr1	2820380	2820381	0.369	co-detected in both datasets
discovery	Chr1	Chr1	1817896	1817899	0.512	detected in one dataset
discovery	Chr1	Chr1	1817898	1817899	0.513	co-detected in both datasets
discovery	Chr1	Chr1	2889206	2889214	0.601	detected in one dataset
discovery	Chr1	Chr1	2393187	2393189	0.655	co-detected in both datasets
discovery	Chr1	Chr1	2820380	2820382	0.366	co-detected in both datasets
discovery	Chr1	Chr1	1903294	1903298	0.518	co-detected in both datasets
discovery	Chr1	Chr1	3226872	3226875	0.663	co-detected in both datasets
discovery	Chr1	Chr1	2978899	2978900	0.656	co-detected in both datasets
discovery	Chr1	Chr1	2393178	2393180	0.658	co-detected in both datasets
discovery	Chr1	Chr1	1840909	1840914	0.500	detected in one dataset
discovery	Chr1	Chr1	1840539	1840544	0.527	co-detected in both datasets
discovery	Chr1	Chr1	1921060	1921068	0.380	co-detected in both datasets
discovery	Chr1	Chr1	1999068	1999071	0.641	detected in one dataset
discovery	Chr1	Chr1	1952725	1952744	0.393	co-detected in both datasets
discovery	Chr1	Chr1	1817905	1817911	0.496	co-detected in both datasets
discovery	Chr1	Chr1	1840784	1840806	0.555	co-detected in both datasets
discovery	Chr1	Chr1	1817907	1817911	0.489	co-detected in both datasets
discovery	Chr1	Chr1	2393169	2393171	0.660	co-detected in both datasets
discovery	Chr1	Chr1	4015837	4015838	0.615	co-detected in both datasets
discovery	Chr1	Chr1	1930289	1930292	0.652	co-detected in both datasets
discovery	Chr1	Chr1	2146201	2146222	0.626	co-detected in both datasets
discovery	Chr1	Chr1	2433883	2433910	0.516	co-detected in both datasets
discovery	Chr1	Chr1	1149969	1149971	0.652	detected in one dataset
discovery	Chr1	Chr1	1840890	1840909	0.502	detected in one dataset
discovery	Chr1	Chr1	1840648	1840735	0.570	co-detected in both datasets
discovery	Chr1	Chr1	1993917	1993931	0.521	co-detected in both datasets
discovery	Chr1	Chr1	2557349	2557359	0.638	detected in one dataset
discovery	Chr1	Chr1	2632891	2632892	0.655	co-detected in both datasets
discovery	Chr1	Chr1	1840696	1840735	0.570	detected in one dataset
discovery	Chr1	Chr1	1929149	1929152	0.539	co-detected in both datasets
discovery	Chr1	Chr1	4015845	4015846	0.373	detected in one dataset
discovery	Chr1	Chr1	1840582	1840590	0.560	detected in one dataset
discovery	Chr1	Chr1	1840527	1840539	0.516	co-detected in both datasets
discovery	Chr1	Chr1	1840557	1840561	0.542	co-detected in both datasets
discovery	Chr1	Chr1	1840648	1840740	0.569	detected in one dataset
discovery	Chr1	Chr1	1840577	1840582	0.557	co-detected in both datasets
discovery	Chr1	Chr1	1546423	1546424	0.546	co-detected in both datasets
discovery	Chr1	Chr1	2820358	2820380	0.366	co-detected in both datasets
discovery	Chr1	Chr1	1900339	1900341	0.666	co-detected in both datasets
discovery	Chr1	Chr1	1921011	1921028	0.376	co-detected in both datasets
discovery	Chr1	Chr1	1499682	1499692	0.516	detected in one dataset
discovery	Chr1	Chr1	1817909	1817911	0.483	detected in one dataset
discovery	Chr1	Chr1	1840544	1840557	0.531	detected in one dataset
discovery	Chr1	Chr1	1499697	1499704	0.565	co-detected in both datasets
discovery	Chr1	Chr1	1931546	1931549	0.639	co-detected in both datasets
discovery	Chr1	Chr1	109608	109615	0.431	detected in one dataset
discovery	Chr1	Chr1	1840611	1840735	0.568	detected in one dataset
discovery	Chr1	Chr1	2557353	2557359	0.623	detected in one dataset
discovery	Chr1	Chr1	1840648	1840724	0.563	detected in one dataset
discovery	Chr1	Chr1	3200378	3200391	0.491	co-detected in both datasets
discovery	Chr1	Chr1	3164531	3164533	0.606	co-detected in both datasets
discovery	Chr1	Chr1	1840577	1840579	0.544	co-detected in both datasets
discovery	Chr1	Chr1	324165	324166	0.666	co-detected in both datasets
discovery	Chr1	Chr1	1840604	1840611	0.564	co-detected in both datasets
discovery	Chr1	Chr1	1039477	1039479	0.644	co-detected in both datasets
discovery	Chr1	Chr1	1840696	1840739	0.570	co-detected in both datasets
discovery	Chr1	Chr1	2145986	2145987	0.638	co-detected in both datasets
discovery	Chr1	Chr1	1228883	1228884	0.660	co-detected in both datasets
discovery	Chr1	Chr1	2323899	2323901	0.660	detected in one dataset
discovery	Chr1	Chr1	1817903	1817905	0.488	co-detected in both datasets
discovery	Chr1	Chr1	2507745	2507752	0.476	co-detected in both datasets
discovery	Chr1	Chr1	2892516	2892517	0.569	co-detected in both datasets
discovery	Chr1	Chr1	3950746	3950763	0.660	co-detected in both datasets
discovery	Chr1	Chr1	1840611	1840756	0.569	detected in one dataset
discovery	Chr1	Chr1	1840599	1840611	0.567	co-detected in both datasets
discovery	Chr1	Chr1	1614505	1614509	0.563	detected in one dataset
discovery	Chr1	Chr1	1149969	1149973	0.652	co-detected in both datasets
discovery	Chr1	Chr1	1840724	1840756	0.564	co-detected in both datasets
discovery	Chr1	Chr1	2648721	2648727	0.666	co-detected in both datasets
discovery	Chr1	Chr1	468733	468735	0.658	detected in one dataset
discovery	Chr1	Chr1	3164537	3164539	0.479	co-detected in both datasets
discovery	Chr1	Chr1	3662954	3662961	0.664	detected in one dataset
discovery	Chr1	Chr1	1817908	1817911	0.477	co-detected in both datasets
discovery	Chr1	Chr1	1840577	1840604	0.556	detected in one dataset
discovery	Chr1	Chr1	2820381	2820407	0.331	co-detected in both datasets
discovery	Chr1	Chr1	898918	898981	0.443	detected in one dataset
discovery	Chr1	Chr1	2872191	2872194	0.661	detected in one dataset
discovery	Chr1	Chr1	2146229	2146236	0.713	detected in one dataset
discovery	Chr1	Chr1	2780691	2780708	0.484	detected in one dataset
discovery	Chr1	Chr1	3107411	3107452	0.402	co-detected in both datasets
discovery	Chr1	Chr1	3164538	3164539	0.477	co-detected in both datasets
discovery	Chr1	Chr1	1293195	1293196	0.591	detected in one dataset
discovery	Chr1	Chr1	2978576	2978581	0.557	co-detected in both datasets
discovery	Chr1	Chr1	1931672	1931676	0.610	co-detected in both datasets
discovery	Chr1	Chr1	2909198	2909199	0.622	detected in one dataset
discovery	Chr1	Chr1	2145495	2145497	0.534	co-detected in both datasets
discovery	Chr1	Chr1	1693739	1693741	0.559	detected in one dataset
discovery	Chr1	Chr1	2803895	2803900	0.646	co-detected in both datasets
discovery	Chr1	Chr1	1315993	1315996	0.654	co-detected in both datasets
discovery	Chr1	Chr1	3107452	3107520	0.337	co-detected in both datasets
discovery	Chr1	Chr1	1562518	1562519	0.372	co-detected in both datasets
discovery	Chr1	Chr1	2234401	2234405	0.532	detected in one dataset
discovery	Chr1	Chr1	1642864	1642866	0.648	co-detected in both datasets
discovery	Chr1	Chr1	1817898	1817905	0.503	detected in one dataset
discovery	Chr1	Chr1	1840582	1840599	0.560	detected in one dataset
discovery	Chr1	Chr1	2950355	2950356	0.661	co-detected in both datasets
discovery	Chr1	Chr1	3731409	3731412	0.529	co-detected in both datasets
discovery	Chr1	Chr1	1840477	1840527	0.480	detected in one dataset
discovery	Chr1	Chr1	2909197	2909198	0.623	detected in one dataset
discovery	Chr1	Chr1	1841101	1841199	0.585	co-detected in both datasets
discovery	Chr1	Chr1	2146194	2146229	0.686	detected in one dataset
discovery	Chr1	Chr1	2125510	2125512	0.653	co-detected in both datasets
discovery	Chr1	Chr1	14615	14618	0.650	co-detected in both datasets
discovery	Chr1	Chr1	1926585	1926668	0.570	co-detected in both datasets
discovery	Chr1	Chr1	2447391	2447392	0.558	co-detected in both datasets
discovery	Chr1	Chr1	3963285	3963293	0.444	co-detected in both datasets
discovery	Chr1	Chr1	1840544	1840577	0.531	detected in one dataset
discovery	Chr1	Chr1	2545659	2545661	0.349	detected in one dataset
discovery	Chr1	Chr1	1840477	1840579	0.551	detected in one dataset
discovery	Chr1	Chr1	2501131	2501132	0.666	co-detected in both datasets
discovery	Chr1	Chr1	3164532	3164533	0.598	detected in one dataset
discovery	Chr1	Chr1	1290958	1290960	0.663	detected in one dataset
discovery	Chr1	Chr1	1840561	1840582	0.546	co-detected in both datasets
discovery	Chr1	Chr1	1782054	1782056	0.661	detected in one dataset
discovery	Chr1	Chr1	2902459	2902462	0.667	co-detected in both datasets
discovery	Chr1	Chr1	2300727	2300749	0.329	co-detected in both datasets
discovery	Chr1	Chr1	3731471	3731473	0.590	co-detected in both datasets
discovery	Chr1	Chr1	475591	475596	0.659	co-detected in both datasets
discovery	Chr1	Chr1	2433832	2433910	0.555	co-detected in both datasets
discovery	Chr1	Chr1	2043160	2043161	0.663	co-detected in both datasets
discovery	Chr1	Chr1	1931672	1931699	0.588	detected in one dataset
discovery	Chr1	Chr1	1944906	1944907	0.581	co-detected in both datasets
discovery	Chr1	Chr1	898894	898918	0.334	co-detected in both datasets
discovery	Chr1	Chr1	1558412	1558413	0.568	co-detected in both datasets
discovery	Chr1	Chr1	1931729	1931741	0.597	co-detected in both datasets
discovery	Chr1	Chr1	2545659	2545660	0.353	detected in one dataset
discovery	Chr1	Chr1	1923534	1923613	0.584	co-detected in both datasets
discovery	Chr1	Chr1	2541451	2541452	0.617	co-detected in both datasets
discovery	Chr1	Chr1	1923285	1923384	0.586	co-detected in both datasets
discovery	Chr1	Chr1	1921299	1921302	0.629	detected in one dataset
discovery	Chr1	Chr1	2909199	2909203	0.629	detected in one dataset
discovery	Chr1	Chr1	1039635	1039658	0.560	co-detected in both datasets
discovery	Chr1	Chr1	3347190	3347195	0.661	co-detected in both datasets
discovery	Chr1	Chr1	2803887	2803889	0.666	co-detected in both datasets
discovery	Chr1	Chr1	1840756	1840784	0.578	co-detected in both datasets
discovery	Chr1	Chr1	2978967	2978972	0.544	co-detected in both datasets
discovery	Chr1	Chr1	3662970	3662972	0.614	co-detected in both datasets
discovery	Chr1	Chr1	78200	78201	0.659	co-detected in both datasets
discovery	Chr1	Chr1	1931741	1931765	0.578	detected in one dataset
discovery	Chr1	Chr1	2035646	2035648	0.608	detected in one dataset
discovery	Chr1	Chr1	1893531	1893533	0.660	co-detected in both datasets
discovery	Chr1	Chr1	3963287	3963390	0.392	detected in one dataset
discovery	Chr1	Chr1	1558418	1558419	0.599	co-detected in both datasets
discovery	Chr1	Chr1	2818381	2818395	0.420	detected in one dataset
discovery	Chr1	Chr1	1931696	1931729	0.593	co-detected in both datasets
discovery	Chr1	Chr1	2632573	2632576	0.609	co-detected in both datasets
discovery	Chr1	Chr1	1877173	1877178	0.645	co-detected in both datasets
discovery	Chr1	Chr1	400052	400054	0.663	co-detected in both datasets
discovery	Chr1	Chr1	3555881	3555883	0.667	co-detected in both datasets
discovery	Chr1	Chr1	3963315	3963384	0.389	co-detected in both datasets
discovery	Chr1	Chr1	2449927	2449930	0.474	co-detected in both datasets
discovery	Chr1	Chr1	1614523	1614527	0.588	co-detected in both datasets
discovery	Chr1	Chr1	2043161	2043164	0.652	detected in one dataset
discovery	Chr1	Chr1	1924668	1924732	0.586	detected in one dataset
discovery	Chr1	Chr1	2146187	2146194	0.753	co-detected in both datasets
discovery	Chr1	Chr1	3930942	3930945	0.666	co-detected in both datasets
discovery	Chr1	Chr1	1817924	1817928	0.389	co-detected in both datasets
discovery	Chr1	Chr1	1817927	1817928	0.389	co-detected in both datasets
discovery	Chr1	Chr1	2507620	2507629	0.452	co-detected in both datasets
discovery	Chr1	Chr1	1900703	1900710	0.625	detected in one dataset
discovery	Chr1	Chr1	3368309	3368332	0.458	co-detected in both datasets
discovery	Chr1	Chr1	1830233	1830234	0.658	co-detected in both datasets
discovery	Chr1	Chr1	3979716	3979717	0.667	co-detected in both datasets
discovery	Chr1	Chr1	3201422	3201877	0.461	co-detected in both datasets
discovery	Chr1	Chr1	3811582	3811585	0.666	co-detected in both datasets
discovery	Chr1	Chr1	1931753	1931765	0.590	co-detected in both datasets
discovery	Chr1	Chr1	2507683	2507745	0.469	co-detected in both datasets
discovery	Chr1	Chr1	1931729	1931753	0.568	detected in one dataset
discovery	Chr1	Chr1	2782471	2782476	0.381	detected in one dataset
discovery	Chr1	Chr1	1950081	1950082	0.632	co-detected in both datasets
discovery	Chr1	Chr1	989852	989855	0.644	detected in one dataset
discovery	Chr1	Chr1	3165791	3165847	0.431	co-detected in both datasets
discovery	Chr1	Chr1	2921586	2921592	0.658	detected in one dataset
discovery	Chr1	Chr1	475591	475603	0.644	co-detected in both datasets
discovery	Chr1	Chr1	537780	537781	0.645	co-detected in both datasets
discovery	Chr1	Chr1	1640107	1640109	0.644	co-detected in both datasets
discovery	Chr1	Chr1	2818328	2818381	0.403	co-detected in both datasets
discovery	Chr1	Chr1	3930958	3930960	0.665	co-detected in both datasets
discovery	Chr1	Chr1	3930958	3930964	0.665	detected in one dataset
discovery	Chr1	Chr1	654454	654457	0.647	co-detected in both datasets
discovery	Chr1	Chr1	1921299	1921384	0.665	co-detected in both datasets
discovery	Chr1	Chr1	1920985	1921004	0.318	detected in one dataset
discovery	Chr1	Chr1	2921589	2921592	0.658	co-detected in both datasets
discovery	Chr1	Chr1	3472119	3472120	0.362	co-detected in both datasets
discovery	Chr1	Chr1	2507578	2507579	0.462	co-detected in both datasets
discovery	Chr1	Chr1	4064409	4064410	0.667	co-detected in both datasets
discovery	Chr1	Chr1	2818255	2818381	0.440	co-detected in both datasets
discovery	Chr1	Chr1	689301	689302	0.641	co-detected in both datasets
discovery	Chr1	Chr1	1921022	1921060	0.346	co-detected in both datasets
discovery	Chr1	Chr1	1640107	1640146	0.644	co-detected in both datasets
discovery	Chr1	Chr1	1920950	1921022	0.370	detected in one dataset
discovery	Chr1	Chr1	1640106	1640107	0.640	co-detected in both datasets
discovery	Chr1	Chr1	3617118	3617120	0.641	co-detected in both datasets
discovery	Chr1	Chr1	1795572	1795573	0.662	co-detected in both datasets
discovery	Chr1	Chr1	186292	186293	0.492	detected in one dataset
discovery	Chr1	Chr1	3450508	3450509	0.665	co-detected in both datasets
discovery	Chr1	Chr1	2211532	2211533	0.609	co-detected in both datasets
discovery	Chr1	Chr1	186289	186290	0.493	co-detected in both datasets
discovery	Chr1	Chr1	1924668	1924745	0.571	co-detected in both datasets
discovery	Chr1	Chr1	3983863	3983871	0.538	co-detected in both datasets
discovery	Chr1	Chr1	459521	459523	0.484	co-detected in both datasets
discovery	Chr1	Chr1	186289	186292	0.492	detected in one dataset
discovery	Chr1	Chr1	2392647	2392648	0.652	co-detected in both datasets
discovery	Chr1	Chr1	3288650	3288651	0.466	co-detected in both datasets
discovery	Chr1	Chr1	2393171	2393180	0.618	co-detected in both datasets
discovery	Chr1	Chr1	2146229	2146243	0.662	co-detected in both datasets
discovery	Chr1	Chr1	1614505	1614523	0.650	co-detected in both datasets
discovery	Chr1	Chr1	1530515	1530517	0.498	co-detected in both datasets
discovery	Chr1	Chr1	2507629	2507632	0.454	detected in one dataset
discovery	Chr1	Chr1	1795633	1795634	0.665	co-detected in both datasets
discovery	Chr1	Chr1	2393178	2393187	0.552	co-detected in both datasets
discovery	Chr1	Chr1	3830587	3830597	0.354	co-detected in both datasets
discovery	Chr1	Chr1	812051	812056	0.633	co-detected in both datasets
discovery	Chr1	Chr1	3851256	3851257	0.569	detected in one dataset
discovery	Chr1	Chr1	2602774	2602775	0.665	co-detected in both datasets
discovery	Chr1	Chr1	1840784	1840889	0.521	detected in one dataset
discovery	Chr1	Chr1	1232527	1232529	0.661	co-detected in both datasets
discovery	Chr1	Chr1	1505682	1505686	0.651	co-detected in both datasets
discovery	Chr1	Chr1	2978893	2978899	0.562	co-detected in both datasets
discovery	Chr1	Chr1	1024999	1025002	0.656	co-detected in both datasets
discovery	Chr1	Chr1	1889096	1889098	0.611	co-detected in both datasets
discovery	Chr1	Chr1	2118878	2118881	0.661	co-detected in both datasets
discovery	Chr1	Chr1	2353873	2353874	0.656	co-detected in both datasets
discovery	Chr1	Chr1	2454806	2454807	0.651	co-detected in both datasets
discovery	Chr1	Chr1	1640138	1640139	0.628	co-detected in both datasets
discovery	Chr1	Chr1	1614505	1614526	0.651	detected in one dataset
discovery	Chr1	Chr1	3445630	3445631	0.637	co-detected in both datasets
discovery	Chr1	Chr1	2393169	2393178	0.603	co-detected in both datasets
discovery	Chr1	Chr1	1639664	1639665	0.664	co-detected in both datasets
discovery	Chr1	Chr1	3279275	3279277	0.664	co-detected in both datasets
discovery	Chr1	Chr1	1051863	1051864	0.627	co-detected in both datasets
discovery	Chr1	Chr1	2622018	2622019	0.643	co-detected in both datasets
discovery	Chr1	Chr1	2648721	2648724	0.666	co-detected in both datasets
discovery	Chr1	Chr1	2782469	2782476	0.383	detected in one dataset
discovery	Chr1	Chr1	2441835	2441838	0.667	co-detected in both datasets
discovery	Chr1	Chr1	2261802	2261807	0.630	co-detected in both datasets
discovery	Chr1	Chr1	2632564	2632573	0.584	co-detected in both datasets
discovery	Chr1	Chr1	1640137	1640138	0.627	detected in one dataset
discovery	Chr1	Chr1	3475620	3475621	0.654	co-detected in both datasets
discovery	Chr1	Chr1	4016153	4016160	0.515	co-detected in both datasets
discovery	Chr1	Chr1	1090279	1090282	0.612	co-detected in both datasets
discovery	Chr1	Chr1	2507623	2507635	0.474	co-detected in both datasets
discovery	Chr1	Chr1	2507629	2507633	0.455	co-detected in both datasets
discovery	Chr1	Chr1	3299391	3299393	0.667	co-detected in both datasets
discovery	Chr1	Chr1	3662952	3662954	0.651	detected in one dataset
discovery	Chr1	Chr1	1045804	1045805	0.663	co-detected in both datasets
discovery	Chr1	Chr1	2782462	2782464	0.377	detected in one dataset
discovery	Chr1	Chr1	1157923	1157924	0.662	co-detected in both datasets
discovery	Chr1	Chr1	1921068	1921094	0.275	co-detected in both datasets
discovery	Chr1	Chr1	1930266	1930283	0.568	co-detected in both datasets
discovery	Chr1	Chr1	3741157	3741160	0.640	co-detected in both datasets
discovery	Chr1	Chr1	2199851	2199855	0.639	co-detected in both datasets
discovery	Chr1	Chr1	1889435	1889459	0.626	detected in one dataset
discovery	Chr1	Chr1	1878153	1878154	0.640	co-detected in both datasets
discovery	Chr1	Chr1	1284788	1284790	0.665	co-detected in both datasets
discovery	Chr1	Chr1	3277571	3277578	0.665	co-detected in both datasets
discovery	Chr1	Chr1	1640107	1640110	0.646	co-detected in both datasets
discovery	Chr1	Chr1	3054502	3054503	0.667	co-detected in both datasets
discovery	Chr1	Chr1	1192726	1192733	0.650	detected in one dataset
discovery	Chr1	Chr1	3348289	3348291	0.657	co-detected in both datasets
discovery	Chr1	Chr1	998589	998592	0.667	co-detected in both datasets
discovery	Chr1	Chr1	3782382	3782387	0.655	co-detected in both datasets
discovery	Chr1	Chr1	2527677	2527679	0.655	co-detected in both datasets
discovery	Chr1	Chr1	1931699	1931753	0.558	detected in one dataset
discovery	Chr1	Chr1	1495637	1495638	0.656	co-detected in both datasets
discovery	Chr1	Chr1	2507633	2507635	0.451	co-detected in both datasets
discovery	Chr1	Chr1	2144674	2144675	0.657	co-detected in both datasets
discovery	Chr1	Chr1	2352465	2352469	0.612	detected in one dataset
discovery	Chr1	Chr1	3137763	3137764	0.288	detected in one dataset
discovery	Chr1	Chr1	327048	327052	0.647	co-detected in both datasets
discovery	Chr1	Chr1	2261802	2261811	0.622	detected in one dataset
discovery	Chr1	Chr1	2118875	2118881	0.660	detected in one dataset
discovery	Chr1	Chr1	3097009	3097024	0.283	co-detected in both datasets
discovery	Chr1	Chr1	4016275	4016276	0.536	co-detected in both datasets
discovery	Chr1	Chr1	3653333	3653336	0.598	co-detected in both datasets
discovery	Chr1	Chr1	1285679	1285683	0.601	co-detected in both datasets
discovery	Chr1	Chr1	2144789	2144790	0.654	detected in one dataset
discovery	Chr1	Chr1	496605	496608	0.665	co-detected in both datasets
discovery	Chr1	Chr1	1614879	1614880	0.543	co-detected in both datasets
discovery	Chr1	Chr1	1949429	1949443	0.563	co-detected in both datasets
discovery	Chr1	Chr1	2500551	2500552	0.667	co-detected in both datasets
discovery	Chr1	Chr1	2464110	2464113	0.667	co-detected in both datasets
discovery	Chr1	Chr1	1640139	1640140	0.619	co-detected in both datasets
discovery	Chr1	Chr1	1284202	1284205	0.660	co-detected in both datasets
discovery	Chr1	Chr1	139788	139791	0.577	co-detected in both datasets
discovery	Chr1	Chr1	907831	907832	0.636	co-detected in both datasets
discovery	Chr1	Chr1	1192726	1192730	0.649	co-detected in both datasets
discovery	Chr1	Chr1	1179314	1179316	0.285	co-detected in both datasets
discovery	Chr1	Chr1	1921288	1921296	0.587	co-detected in both datasets
discovery	Chr1	Chr1	1232526	1232529	0.626	detected in one dataset
discovery	Chr1	Chr1	1930283	1930289	0.569	detected in one dataset
discovery	Chr1	Chr1	2146180	2146187	0.691	co-detected in both datasets
discovery	Chr1	Chr1	1179144	1179147	0.639	co-detected in both datasets
discovery	Chr1	Chr1	2067602	2067604	0.647	co-detected in both datasets
discovery	Chr1	Chr1	1052329	1052332	0.640	co-detected in both datasets
discovery	Chr1	Chr1	1795634	1795637	0.645	detected in one dataset
discovery	Chr1	Chr1	4053294	4053295	0.665	co-detected in both datasets
discovery	Chr1	Chr1	2343036	2343038	0.656	co-detected in both datasets
discovery	Chr1	Chr1	3226875	3226880	0.599	co-detected in both datasets
discovery	Chr1	Chr1	2507620	2507623	0.448	detected in one dataset
discovery	Chr1	Chr1	1232378	1232381	0.652	co-detected in both datasets
discovery	Chr1	Chr1	1310381	1310383	0.563	co-detected in both datasets
discovery	Chr1	Chr1	2987634	2987635	0.550	detected in one dataset
discovery	Chr1	Chr1	1572833	1572836	0.658	co-detected in both datasets
discovery	Chr1	Chr1	2648985	2648986	0.570	co-detected in both datasets
discovery	Chr1	Chr1	727339	727341	0.644	co-detected in both datasets
discovery	Chr1	Chr1	3310891	3310897	0.647	co-detected in both datasets
discovery	Chr1	Chr1	1923285	1923534	0.542	detected in one dataset
discovery	Chr1	Chr1	751352	751353	0.556	co-detected in both datasets
discovery	Chr1	Chr1	2892513	2892517	0.569	co-detected in both datasets
discovery	Chr1	Chr1	3474349	3474350	0.635	co-detected in both datasets
discovery	Chr1	Chr1	805963	805965	0.647	co-detected in both datasets
discovery	Chr1	Chr1	2389982	2389984	0.660	co-detected in both datasets
discovery	Chr1	Chr1	1126454	1126455	0.634	co-detected in both datasets
discovery	Chr1	Chr1	3871082	3871085	0.635	co-detected in both datasets
discovery	Chr1	Chr1	3287830	3287836	0.644	co-detected in both datasets
discovery	Chr1	Chr1	2648983	2648986	0.577	co-detected in both datasets
discovery	Chr1	Chr1	1192730	1192740	0.622	co-detected in both datasets
discovery	Chr1	Chr1	3503089	3503090	0.639	detected in one dataset
discovery	Chr1	Chr1	1158349	1158350	0.622	co-detected in both datasets
discovery	Chr1	Chr1	1224065	1224110	0.648	co-detected in both datasets
discovery	Chr1	Chr1	2744268	2744269	0.645	co-detected in both datasets
discovery	Chr1	Chr1	230183	230187	0.524	co-detected in both datasets
discovery	Chr1	Chr1	1247969	1247972	0.347	co-detected in both datasets
discovery	Chr1	Chr1	3089868	3089919	0.624	co-detected in both datasets
discovery	Chr1	Chr1	2261811	2261812	0.625	detected in one dataset
discovery	Chr1	Chr1	3851597	3851599	0.585	co-detected in both datasets
discovery	Chr1	Chr1	3377514	3377520	0.651	detected in one dataset
discovery	Chr1	Chr1	282365	282372	0.666	co-detected in both datasets
discovery	Chr1	Chr1	1639316	1639321	0.502	detected in one dataset
discovery	Chr1	Chr1	362931	362934	0.659	co-detected in both datasets
discovery	Chr1	Chr1	3202303	3202333	0.423	co-detected in both datasets
discovery	Chr1	Chr1	2978898	2978904	0.520	co-detected in both datasets
discovery	Chr1	Chr1	1438850	1438859	0.650	co-detected in both datasets
discovery	Chr1	Chr1	2971268	2971269	0.388	co-detected in both datasets
discovery	Chr1	Chr1	1923234	1923447	0.516	co-detected in both datasets
discovery	Chr1	Chr1	2488602	2488603	0.593	co-detected in both datasets
discovery	Chr1	Chr1	2507617	2507623	0.477	detected in one dataset
discovery	Chr1	Chr1	1246643	1246646	0.665	co-detected in both datasets
discovery	Chr1	Chr1	3019797	3019798	0.592	co-detected in both datasets
discovery	Chr1	Chr1	26624	26625	0.665	co-detected in both datasets
discovery	Chr1	Chr1	1220905	1220907	0.640	co-detected in both datasets
discovery	Chr1	Chr1	3503085	3503090	0.632	detected in one dataset
discovery	Chr1	Chr1	72596	72598	0.663	co-detected in both datasets
discovery	Chr1	Chr1	2146222	2146229	0.704	detected in one dataset
discovery	Chr1	Chr1	2353873	2353881	0.623	co-detected in both datasets
discovery	Chr1	Chr1	594602	594604	0.606	co-detected in both datasets
discovery	Chr1	Chr1	3377514	3377517	0.650	co-detected in both datasets
discovery	Chr1	Chr1	1285676	1285679	0.548	detected in one dataset
discovery	Chr1	Chr1	2092563	2092566	0.645	co-detected in both datasets
discovery	Chr1	Chr1	1269198	1269199	0.666	co-detected in both datasets
discovery	Chr1	Chr1	1753573	1753580	0.631	co-detected in both datasets
discovery	Chr1	Chr1	2637042	2637070	0.665	co-detected in both datasets
discovery	Chr1	Chr1	3331817	3331823	0.623	co-detected in both datasets
discovery	Chr1	Chr1	992098	992103	0.647	co-detected in both datasets
discovery	Chr1	Chr1	1857456	1857457	0.606	co-detected in both datasets
discovery	Chr1	Chr1	1573771	1573772	0.665	co-detected in both datasets
discovery	Chr1	Chr1	1052331	1052332	0.622	co-detected in both datasets
discovery	Chr1	Chr1	1315210	1315216	0.632	co-detected in both datasets
discovery	Chr1	Chr1	355543	355546	0.616	co-detected in both datasets
discovery	Chr1	Chr1	2144813	2144814	0.642	detected in one dataset
discovery	Chr1	Chr1	2144750	2144813	0.642	co-detected in both datasets
discovery	Chr1	Chr1	2551519	2551523	0.643	co-detected in both datasets
discovery	Chr1	Chr1	1636704	1636716	0.617	co-detected in both datasets
discovery	Chr1	Chr1	2195036	2195068	0.636	co-detected in both datasets
discovery	Chr1	Chr1	350692	350702	0.458	co-detected in both datasets
discovery	Chr1	Chr1	2343035	2343038	0.638	detected in one dataset
discovery	Chr1	Chr1	3858471	3858472	0.620	co-detected in both datasets
discovery	Chr1	Chr1	2496670	2496672	0.646	co-detected in both datasets
discovery	Chr1	Chr1	1818194	1818199	0.368	co-detected in both datasets
discovery	Chr1	Chr1	1372111	1372112	0.661	co-detected in both datasets
discovery	Chr1	Chr1	2195949	2195952	0.613	co-detected in both datasets
discovery	Chr1	Chr1	2238304	2238306	0.643	co-detected in both datasets
discovery	Chr1	Chr1	2954760	2954763	0.618	co-detected in both datasets
discovery	Chr1	Chr1	3107322	3107411	0.303	co-detected in both datasets
discovery	Chr1	Chr1	2427128	2427130	0.616	co-detected in both datasets
discovery	Chr1	Chr1	1921296	1921302	0.564	co-detected in both datasets
discovery	Chr1	Chr1	1614511	1614527	0.566	detected in one dataset
discovery	Chr1	Chr1	2145492	2145497	0.544	co-detected in both datasets
discovery	Chr1	Chr1	3851257	3851259	0.545	detected in one dataset
discovery	Chr1	Chr1	475581	475603	0.596	detected in one dataset
discovery	Chr1	Chr1	2145799	2145802	0.649	co-detected in both datasets
discovery	Chr1	Chr1	201177	201178	0.589	co-detected in both datasets
discovery	Chr1	Chr1	314489	314490	0.278	detected in one dataset
discovery	Chr1	Chr1	3410137	3410140	0.593	co-detected in both datasets
discovery	Chr1	Chr1	2352464	2352465	0.602	detected in one dataset
discovery	Chr1	Chr1	3268584	3268586	0.648	co-detected in both datasets
discovery	Chr1	Chr1	1932762	1932764	0.515	co-detected in both datasets
discovery	Chr1	Chr1	828730	828731	0.297	co-detected in both datasets
discovery	Chr1	Chr1	3423632	3423637	0.639	co-detected in both datasets
discovery	Chr1	Chr1	226487	226490	0.605	co-detected in both datasets
discovery	Chr1	Chr1	3472119	3472124	0.357	detected in one dataset
discovery	Chr1	Chr1	1285674	1285679	0.608	co-detected in both datasets
discovery	Chr1	Chr1	2144761	2144789	0.642	co-detected in both datasets
discovery	Chr1	Chr1	3651948	3651956	0.506	co-detected in both datasets
discovery	Chr1	Chr1	3651940	3651948	0.491	co-detected in both datasets
discovery	Chr1	Chr1	2583633	2583636	0.614	co-detected in both datasets
discovery	Chr1	Chr1	2386710	2386711	0.329	co-detected in both datasets
discovery	Chr1	Chr1	1573726	1573731	0.649	detected in one dataset
discovery	Chr1	Chr1	139966	139974	0.542	detected in one dataset
discovery	Chr1	Chr1	3503084	3503085	0.619	co-detected in both datasets
discovery	Chr1	Chr1	2803889	2803900	0.646	detected in one dataset
discovery	Chr1	Chr1	2146194	2146201	0.669	co-detected in both datasets
discovery	Chr1	Chr1	1924512	1924566	0.531	co-detected in both datasets
discovery	Chr1	Chr1	1749922	1749925	0.634	co-detected in both datasets
discovery	Chr1	Chr1	1128950	1128953	0.637	co-detected in both datasets
discovery	Chr1	Chr1	1888804	1888809	0.564	co-detected in both datasets
discovery	Chr1	Chr1	1573772	1573776	0.645	detected in one dataset
discovery	Chr1	Chr1	1614509	1614511	0.600	co-detected in both datasets
discovery	Chr1	Chr1	1889435	1889448	0.580	co-detected in both datasets
discovery	Chr1	Chr1	1573729	1573731	0.649	co-detected in both datasets
discovery	Chr1	Chr1	1817927	1817931	0.395	detected in one dataset
discovery	Chr1	Chr1	1950082	1950087	0.518	co-detected in both datasets
discovery	Chr1	Chr1	1506351	1506352	0.447	co-detected in both datasets
discovery	Chr1	Chr1	970005	970007	0.555	detected in one dataset
discovery	Chr1	Chr1	2551534	2551536	0.634	detected in one dataset
discovery	Chr1	Chr1	2145824	2145838	0.658	co-detected in both datasets
discovery	Chr1	Chr1	1920946	1920985	0.255	detected in one dataset
discovery	Chr1	Chr1	3620833	3620879	0.619	co-detected in both datasets
discovery	Chr1	Chr1	3231455	3231456	0.610	co-detected in both datasets
discovery	Chr1	Chr1	1640134	1640146	0.625	detected in one dataset
discovery	Chr1	Chr1	1522709	1522710	0.645	co-detected in both datasets
discovery	Chr1	Chr1	1931444	1931546	0.528	detected in one dataset
discovery	Chr1	Chr1	2145802	2145811	0.649	co-detected in both datasets
discovery	Chr1	Chr1	541883	541885	0.600	detected in one dataset
discovery	Chr1	Chr1	1923234	1923384	0.509	detected in one dataset
discovery	Chr1	Chr1	2035644	2035646	0.635	detected in one dataset
discovery	Chr1	Chr1	1931753	1931783	0.507	detected in one dataset
discovery	Chr1	Chr1	2386707	2386710	0.328	detected in one dataset
discovery	Chr1	Chr1	1361109	1361115	0.616	co-detected in both datasets
discovery	Chr1	Chr1	1290949	1290960	0.664	detected in one dataset
discovery	Chr1	Chr1	1790472	1790486	0.625	co-detected in both datasets
discovery	Chr1	Chr1	2825374	2825375	0.610	co-detected in both datasets
discovery	Chr1	Chr1	3933745	3933746	0.600	co-detected in both datasets
discovery	Chr1	Chr1	1573729	1573738	0.650	detected in one dataset
discovery	Chr1	Chr1	139958	139966	0.554	detected in one dataset
discovery	Chr1	Chr1	1643032	1643160	0.618	co-detected in both datasets
discovery	Chr1	Chr1	1640147	1640151	0.579	co-detected in both datasets
discovery	Chr1	Chr1	1284459	1284460	0.621	co-detected in both datasets
discovery	Chr1	Chr1	1949139	1949142	0.500	co-detected in both datasets
discovery	Chr1	Chr1	245329	245330	0.600	co-detected in both datasets
discovery	Chr1	Chr1	1573738	1573744	0.629	detected in one dataset
discovery	Chr1	Chr1	374070	374072	0.520	co-detected in both datasets
discovery	Chr1	Chr1	488413	488415	0.588	co-detected in both datasets
discovery	Chr1	Chr1	2837120	2837121	0.632	co-detected in both datasets
discovery	Chr1	Chr1	2978917	2978977	0.587	detected in one dataset
discovery	Chr1	Chr1	1903087	1903105	0.584	co-detected in both datasets
discovery	Chr1	Chr1	2826746	2826747	0.612	co-detected in both datasets
discovery	Chr1	Chr1	1462349	1462352	0.616	co-detected in both datasets
discovery	Chr1	Chr1	3481850	3481853	0.571	co-detected in both datasets
discovery	Chr1	Chr1	2548998	2549041	0.570	co-detected in both datasets
discovery	Chr1	Chr1	2782464	2782471	0.381	detected in one dataset
discovery	Chr1	Chr1	1850409	1850412	0.642	co-detected in both datasets
discovery	Chr1	Chr1	1965049	1965068	0.374	co-detected in both datasets
discovery	Chr1	Chr1	1277988	1277993	0.604	co-detected in both datasets
discovery	Chr1	Chr1	451144	451146	0.655	co-detected in both datasets
discovery	Chr1	Chr1	1724928	1724931	0.585	co-detected in both datasets
discovery	Chr1	Chr1	900722	900757	0.615	co-detected in both datasets
discovery	Chr1	Chr1	2144571	2144573	0.612	co-detected in both datasets
discovery	Chr1	Chr1	1930283	1931231	0.529	detected in one dataset
discovery	Chr1	Chr1	3480654	3480658	0.627	co-detected in both datasets
discovery	Chr1	Chr1	2548998	2549028	0.567	detected in one dataset
discovery	Chr1	Chr1	834079	834080	0.661	detected in one dataset
discovery	Chr1	Chr1	2555149	2555151	0.589	co-detected in both datasets
discovery	Chr1	Chr1	900800	900803	0.623	co-detected in both datasets
discovery	Chr1	Chr1	3346965	3346973	0.579	co-detected in both datasets
discovery	Chr1	Chr1	1640061	1640062	0.610	co-detected in both datasets
discovery	Chr1	Chr1	3597149	3597169	0.562	co-detected in both datasets
discovery	Chr1	Chr1	1877902	1877905	0.625	co-detected in both datasets
discovery	Chr1	Chr1	6451	6470	0.631	co-detected in both datasets
discovery	Chr1	Chr1	2557323	2557359	0.560	detected in one dataset
discovery	Chr1	Chr1	1322186	1322282	0.444	detected in one dataset
discovery	Chr1	Chr1	1620657	1620674	0.633	co-detected in both datasets
discovery	Chr1	Chr1	2146114	2146124	0.635	detected in one dataset
discovery	Chr1	Chr1	2146114	2146152	0.635	detected in one dataset
discovery	Chr1	Chr1	2146114	2146162	0.635	detected in one dataset
discovery	Chr1	Chr1	2146114	2146172	0.635	detected in one dataset
discovery	Chr1	Chr1	2146114	2146146	0.635	co-detected in both datasets
discovery	Chr1	Chr1	2146114	2146150	0.635	co-detected in both datasets
discovery	Chr1	Chr1	2954760	2954766	0.619	co-detected in both datasets
discovery	Chr1	Chr1	2677515	2677518	0.606	co-detected in both datasets
discovery	Chr1	Chr1	1932763	1932767	0.492	co-detected in both datasets
discovery	Chr1	Chr1	1636708	1636710	0.596	co-detected in both datasets
discovery	Chr1	Chr1	3662961	3662970	0.664	detected in one dataset
discovery	Chr1	Chr1	3772087	3772112	0.594	co-detected in both datasets
discovery	Chr1	Chr1	1640140	1640147	0.571	detected in one dataset
discovery	Chr1	Chr1	1179258	1179260	0.428	co-detected in both datasets
discovery	Chr1	Chr1	1838036	1838042	0.611	co-detected in both datasets
discovery	Chr1	Chr1	2146159	2146162	0.630	detected in one dataset
discovery	Chr1	Chr1	1887116	1887117	0.607	co-detected in both datasets
discovery	Chr1	Chr1	3653430	3653511	0.569	co-detected in both datasets
discovery	Chr1	Chr1	3310965	3310966	0.626	co-detected in both datasets
discovery	Chr1	Chr1	3595581	3595669	0.576	co-detected in both datasets
discovery	Chr1	Chr1	259500	259506	0.596	co-detected in both datasets
discovery	Chr1	Chr1	1920985	1921068	0.263	detected in one dataset
discovery	Chr1	Chr1	2651601	2651604	0.611	co-detected in both datasets
discovery	Chr1	Chr1	1840527	1840889	0.503	detected in one dataset
discovery	Chr1	Chr1	1620657	1620685	0.633	detected in one dataset
discovery	Chr1	Chr1	1932762	1932763	0.488	co-detected in both datasets
discovery	Chr1	Chr1	2081244	2081246	0.441	co-detected in both datasets
discovery	Chr1	Chr1	898788	898859	0.284	detected in one dataset
discovery	Chr1	Chr1	2204440	2204480	0.498	co-detected in both datasets
discovery	Chr1	Chr1	1216518	1216520	0.616	co-detected in both datasets
discovery	Chr1	Chr1	3960295	3960296	0.499	co-detected in both datasets
discovery	Chr1	Chr1	1808696	1808704	0.595	co-detected in both datasets
discovery	Chr1	Chr1	1923375	1923384	0.493	detected in one dataset
discovery	Chr1	Chr1	537770	537771	0.558	co-detected in both datasets
discovery	Chr1	Chr1	1290970	1290971	0.605	co-detected in both datasets
discovery	Chr1	Chr1	1090624	1090625	0.274	detected in one dataset
discovery	Chr1	Chr1	1709447	1709448	0.598	co-detected in both datasets
discovery	Chr1	Chr1	4016260	4016270	0.505	co-detected in both datasets
discovery	Chr1	Chr1	1932750	1932752	0.503	co-detected in both datasets
discovery	Chr1	Chr1	2978904	2978977	0.501	co-detected in both datasets
discovery	Chr1	Chr1	1932770	1932771	0.481	co-detected in both datasets
discovery	Chr1	Chr1	1024867	1024868	0.602	co-detected in both datasets
discovery	Chr1	Chr1	1322164	1322186	0.323	co-detected in both datasets
discovery	Chr1	Chr1	2234346	2234350	0.572	co-detected in both datasets
discovery	Chr1	Chr1	2612634	2612685	0.587	co-detected in both datasets
discovery	Chr1	Chr1	324166	324172	0.574	co-detected in both datasets
discovery	Chr1	Chr1	1993949	1993969	0.360	detected in one dataset
discovery	Chr1	Chr1	2348748	2348749	0.617	co-detected in both datasets
discovery	Chr1	Chr1	2549041	2549049	0.564	co-detected in both datasets
discovery	Chr1	Chr1	725046	725061	0.587	co-detected in both datasets
discovery	Chr1	Chr1	1274611	1274613	0.571	co-detected in both datasets
discovery	Chr1	Chr1	1922852	1923447	0.476	co-detected in both datasets
discovery	Chr1	Chr1	2145811	2145838	0.638	co-detected in both datasets
discovery	Chr1	Chr1	1923336	1923384	0.516	detected in one dataset
discovery	Chr1	Chr1	2348742	2348749	0.600	co-detected in both datasets
discovery	Chr1	Chr1	304659	304716	0.594	co-detected in both datasets
discovery	Chr1	Chr1	1290949	1290961	0.664	detected in one dataset
discovery	Chr1	Chr1	1964847	1964870	0.510	co-detected in both datasets
discovery	Chr1	Chr1	1640147	1640149	0.579	co-detected in both datasets
discovery	Chr1	Chr1	3078581	3078587	0.587	co-detected in both datasets
discovery	Chr1	Chr1	2987625	2987626	0.591	co-detected in both datasets
discovery	Chr1	Chr1	1808696	1808703	0.593	co-detected in both datasets
discovery	Chr1	Chr1	2648724	2648726	0.577	co-detected in both datasets
discovery	Chr1	Chr1	1290968	1290971	0.606	detected in one dataset
discovery	Chr1	Chr1	3247533	3247536	0.572	co-detected in both datasets
discovery	Chr1	Chr1	1932785	1932788	0.469	co-detected in both datasets
discovery	Chr1	Chr1	1640134	1640140	0.619	detected in one dataset
discovery	Chr1	Chr1	2978885	2978911	0.483	co-detected in both datasets
discovery	Chr1	Chr1	1932762	1932770	0.478	detected in one dataset
discovery	Chr1	Chr1	1947477	1947478	0.507	co-detected in both datasets
discovery	Chr1	Chr1	2144755	2144761	0.654	detected in one dataset
discovery	Chr1	Chr1	2714903	2714962	0.334	co-detected in both datasets
discovery	Chr1	Chr1	1893608	1893616	0.546	co-detected in both datasets
discovery	Chr1	Chr1	245319	245329	0.566	co-detected in both datasets
discovery	Chr1	Chr1	2343038	2343047	0.594	detected in one dataset
discovery	Chr1	Chr1	2146114	2146174	0.635	detected in one dataset
discovery	Chr1	Chr1	537770	537780	0.574	co-detected in both datasets
discovery	Chr1	Chr1	2146084	2146094	0.617	co-detected in both datasets
discovery	Chr1	Chr1	1850403	1850409	0.631	co-detected in both datasets
discovery	Chr1	Chr1	3915352	3915353	0.582	co-detected in both datasets
discovery	Chr1	Chr1	1620669	1620715	0.606	co-detected in both datasets
discovery	Chr1	Chr1	22396	22399	0.573	co-detected in both datasets
discovery	Chr1	Chr1	1506148	1506149	0.402	co-detected in both datasets
discovery	Chr1	Chr1	1265150	1265152	0.611	co-detected in both datasets
discovery	Chr1	Chr1	3310964	3310966	0.596	co-detected in both datasets
discovery	Chr1	Chr1	2555318	2555335	0.402	detected in one dataset
discovery	Chr1	Chr1	187621	187738	0.584	co-detected in both datasets
discovery	Chr1	Chr1	2146146	2146171	0.615	detected in one dataset
discovery	Chr1	Chr1	3764542	3764549	0.582	co-detected in both datasets
discovery	Chr1	Chr1	3262853	3262855	0.588	co-detected in both datasets
discovery	Chr1	Chr1	2570744	2570747	0.590	co-detected in both datasets
discovery	Chr1	Chr1	3662958	3662961	0.485	detected in one dataset
discovery	Chr1	Chr1	2488601	2488602	0.539	co-detected in both datasets
discovery	Chr1	Chr1	1886816	1886824	0.561	co-detected in both datasets
discovery	Chr1	Chr1	332784	332791	0.568	co-detected in both datasets
discovery	Chr1	Chr1	3220499	3220500	0.603	co-detected in both datasets
discovery	Chr1	Chr1	2545658	2545661	0.327	detected in one dataset
discovery	Chr1	Chr1	1839022	1839034	0.572	co-detected in both datasets
discovery	Chr1	Chr1	1808684	1808696	0.595	co-detected in both datasets
discovery	Chr1	Chr1	3144152	3144156	0.568	co-detected in both datasets
discovery	Chr1	Chr1	1950181	1950206	0.491	co-detected in both datasets
discovery	Chr1	Chr1	1261574	1261576	0.586	co-detected in both datasets
discovery	Chr1	Chr1	2386700	2386710	0.324	detected in one dataset
discovery	Chr1	Chr1	3653496	3653520	0.536	detected in one dataset
discovery	Chr1	Chr1	665552	665557	0.570	co-detected in both datasets
discovery	Chr1	Chr1	1884743	1884748	0.588	co-detected in both datasets
discovery	Chr1	Chr1	345871	345996	0.477	co-detected in both datasets
discovery	Chr1	Chr1	2146094	2146180	0.628	co-detected in both datasets
discovery	Chr1	Chr1	63226	63229	0.575	co-detected in both datasets
discovery	Chr1	Chr1	3251966	3251968	0.551	co-detected in both datasets
discovery	Chr1	Chr1	421226	421230	0.548	co-detected in both datasets
discovery	Chr1	Chr1	3977241	3977246	0.623	co-detected in both datasets
discovery	Chr1	Chr1	2825580	2825581	0.597	co-detected in both datasets
discovery	Chr1	Chr1	3434872	3434876	0.601	co-detected in both datasets
discovery	Chr1	Chr1	3653496	3653511	0.537	co-detected in both datasets
discovery	Chr1	Chr1	2780934	2780936	0.566	co-detected in both datasets
discovery	Chr1	Chr1	3764542	3764550	0.573	co-detected in both datasets
discovery	Chr1	Chr1	2385284	2385293	0.550	co-detected in both datasets
discovery	Chr1	Chr1	1290959	1290971	0.602	detected in one dataset
discovery	Chr1	Chr1	3651932	3651940	0.502	co-detected in both datasets
discovery	Chr1	Chr1	129881	129905	0.563	co-detected in both datasets
discovery	Chr1	Chr1	2570713	2570714	0.595	co-detected in both datasets
discovery	Chr1	Chr1	1817919	1817924	0.360	detected in one dataset
discovery	Chr1	Chr1	1003889	1003904	0.557	co-detected in both datasets
discovery	Chr1	Chr1	2960493	2960496	0.593	co-detected in both datasets
discovery	Chr1	Chr1	2983776	2983779	0.583	co-detected in both datasets
discovery	Chr1	Chr1	1216518	1216545	0.592	co-detected in both datasets
discovery	Chr1	Chr1	2661592	2661595	0.411	co-detected in both datasets
discovery	Chr1	Chr1	2352451	2352465	0.622	detected in one dataset
discovery	Chr1	Chr1	2905605	2905607	0.587	co-detected in both datasets
discovery	Chr1	Chr1	3206187	3206290	0.369	co-detected in both datasets
discovery	Chr1	Chr1	2555244	2555261	0.402	detected in one dataset
discovery	Chr1	Chr1	3137768	3137769	0.258	detected in one dataset
discovery	Chr1	Chr1	2011276	2011281	0.571	co-detected in both datasets
discovery	Chr1	Chr1	1993931	1993949	0.266	co-detected in both datasets
discovery	Chr1	Chr1	3347136	3347138	0.591	co-detected in both datasets
discovery	Chr1	Chr1	1887661	1887671	0.584	co-detected in both datasets
discovery	Chr1	Chr1	2820967	2820968	0.313	co-detected in both datasets
discovery	Chr1	Chr1	2271136	2271138	0.594	detected in one dataset
discovery	Chr1	Chr1	1880298	1880299	0.598	co-detected in both datasets
discovery	Chr1	Chr1	2949343	2949377	0.564	co-detected in both datasets
discovery	Chr1	Chr1	1072427	1072440	0.486	detected in one dataset
discovery	Chr1	Chr1	3326108	3326109	0.543	co-detected in both datasets
discovery	Chr1	Chr1	2145838	2145843	0.612	co-detected in both datasets
discovery	Chr1	Chr1	1348256	1348257	0.632	co-detected in both datasets
discovery	Chr1	Chr1	105054	105057	0.551	co-detected in both datasets
discovery	Chr1	Chr1	304716	304740	0.554	detected in one dataset
discovery	Chr1	Chr1	2022	2082	0.601	co-detected in both datasets
discovery	Chr1	Chr1	1498107	1498112	0.574	co-detected in both datasets
discovery	Chr1	Chr1	1498105	1498107	0.574	co-detected in both datasets
discovery	Chr1	Chr1	3165057	3165069	0.462	co-detected in both datasets
discovery	Chr1	Chr1	2271137	2271138	0.595	detected in one dataset
discovery	Chr1	Chr1	3772208	3772222	0.535	co-detected in both datasets
discovery	Chr1	Chr1	744780	744781	0.586	co-detected in both datasets
discovery	Chr1	Chr1	1179139	1179144	0.562	co-detected in both datasets
discovery	Chr1	Chr1	2292667	2292828	0.554	co-detected in both datasets
discovery	Chr1	Chr1	1227950	1227951	0.570	co-detected in both datasets
discovery	Chr1	Chr1	2052333	2052335	0.387	co-detected in both datasets
discovery	Chr1	Chr1	1921949	1921953	0.492	co-detected in both datasets
discovery	Chr1	Chr1	2870285	2870286	0.580	co-detected in both datasets
discovery	Chr1	Chr1	1771560	1771563	0.610	co-detected in both datasets
discovery	Chr1	Chr1	3226872	3226887	0.645	detected in one dataset
discovery	Chr1	Chr1	106757	106773	0.540	co-detected in both datasets
discovery	Chr1	Chr1	1530477	1530486	0.430	detected in one dataset
discovery	Chr1	Chr1	3750605	3750650	0.587	co-detected in both datasets
discovery	Chr1	Chr1	2466558	2466694	0.556	co-detected in both datasets
discovery	Chr1	Chr1	1283914	1283949	0.561	co-detected in both datasets
discovery	Chr1	Chr1	1240362	1240364	0.610	co-detected in both datasets
discovery	Chr1	Chr1	2654450	2654507	0.550	co-detected in both datasets
discovery	Chr1	Chr1	3201122	3201161	0.321	co-detected in both datasets
discovery	Chr1	Chr1	122487	122494	0.611	co-detected in both datasets
discovery	Chr1	Chr1	3156922	3156942	0.561	co-detected in both datasets
discovery	Chr1	Chr1	350768	350771	0.550	co-detected in both datasets
discovery	Chr1	Chr1	4015645	4015652	0.436	co-detected in both datasets
discovery	Chr1	Chr1	226041	226042	0.606	co-detected in both datasets
discovery	Chr1	Chr1	2445503	2445512	0.542	co-detected in both datasets
discovery	Chr1	Chr1	2146074	2146094	0.591	co-detected in both datasets
discovery	Chr1	Chr1	230183	230184	0.512	co-detected in both datasets
discovery	Chr1	Chr1	2334375	2334519	0.575	co-detected in both datasets
discovery	Chr1	Chr1	513209	513210	0.578	co-detected in both datasets
discovery	Chr1	Chr1	3149424	3149426	0.595	co-detected in both datasets
discovery	Chr1	Chr1	1889459	1889467	0.516	detected in one dataset
discovery	Chr1	Chr1	1808696	1808701	0.557	detected in one dataset
discovery	Chr1	Chr1	3368153	3368156	0.473	co-detected in both datasets
discovery	Chr1	Chr1	2323899	2323934	0.572	detected in one dataset
discovery	Chr1	Chr1	834079	834083	0.551	co-detected in both datasets
discovery	Chr1	Chr1	3963293	3963294	0.329	detected in one dataset
discovery	Chr1	Chr1	1682984	1682990	0.575	co-detected in both datasets
discovery	Chr1	Chr1	3360019	3360038	0.558	co-detected in both datasets
discovery	Chr1	Chr1	319325	319329	0.568	co-detected in both datasets
discovery	Chr1	Chr1	1072338	1072440	0.465	detected in one dataset
discovery	Chr1	Chr1	184011	184017	0.559	co-detected in both datasets
discovery	Chr1	Chr1	1175681	1175686	0.608	co-detected in both datasets
discovery	Chr1	Chr1	304659	304692	0.553	co-detected in both datasets
discovery	Chr1	Chr1	1603096	1603098	0.393	co-detected in both datasets
discovery	Chr1	Chr1	2321040	2321076	0.571	co-detected in both datasets
discovery	Chr1	Chr1	549961	550028	0.537	co-detected in both datasets
discovery	Chr1	Chr1	2551908	2551917	0.578	co-detected in both datasets
discovery	Chr1	Chr1	2604259	2604274	0.533	co-detected in both datasets
discovery	Chr1	Chr1	3431191	3431194	0.538	co-detected in both datasets
discovery	Chr1	Chr1	912596	912599	0.574	co-detected in both datasets
discovery	Chr1	Chr1	3253378	3253381	0.605	co-detected in both datasets
discovery	Chr1	Chr1	1850520	1850530	0.575	co-detected in both datasets
discovery	Chr1	Chr1	6445	6451	0.560	co-detected in both datasets
discovery	Chr1	Chr1	1961403	1961487	0.419	co-detected in both datasets
discovery	Chr1	Chr1	1175983	1175995	0.573	co-detected in both datasets
discovery	Chr1	Chr1	1638276	1638445	0.524	co-detected in both datasets
discovery	Chr1	Chr1	1814115	1814127	0.317	co-detected in both datasets
discovery	Chr1	Chr1	1359111	1359112	0.579	co-detected in both datasets
discovery	Chr1	Chr1	1620496	1620512	0.600	co-detected in both datasets
discovery	Chr1	Chr1	2872184	2872191	0.443	co-detected in both datasets
discovery	Chr1	Chr1	2450284	2450319	0.370	co-detected in both datasets
discovery	Chr1	Chr1	2504216	2504217	0.582	co-detected in both datasets
discovery	Chr1	Chr1	442151	442154	0.257	co-detected in both datasets
discovery	Chr1	Chr1	2471758	2471761	0.546	co-detected in both datasets
discovery	Chr1	Chr1	796780	796786	0.468	co-detected in both datasets
discovery	Chr1	Chr1	1619919	1619934	0.583	co-detected in both datasets
discovery	Chr1	Chr1	814465	814480	0.562	co-detected in both datasets
discovery	Chr1	Chr1	359387	359390	0.600	co-detected in both datasets
discovery	Chr1	Chr1	1879064	1879065	0.556	co-detected in both datasets
discovery	Chr1	Chr1	2459587	2459598	0.505	co-detected in both datasets
discovery	Chr1	Chr1	4020002	4020008	0.571	co-detected in both datasets
discovery	Chr1	Chr1	1829748	1829749	0.592	co-detected in both datasets
discovery	Chr1	Chr1	1931672	1931871	0.439	detected in one dataset
discovery	Chr1	Chr1	978080	978082	0.567	co-detected in both datasets
discovery	Chr1	Chr1	2199688	2199692	0.549	co-detected in both datasets
discovery	Chr1	Chr1	1621484	1621488	0.557	co-detected in both datasets
discovery	Chr1	Chr1	1945933	1946110	0.448	co-detected in both datasets
discovery	Chr1	Chr1	3277528	3277533	0.536	co-detected in both datasets
discovery	Chr1	Chr1	2766989	2766992	0.556	co-detected in both datasets
discovery	Chr1	Chr1	1653881	1653884	0.542	co-detected in both datasets
discovery	Chr1	Chr1	641316	641318	0.586	co-detected in both datasets
discovery	Chr1	Chr1	1039646	1039658	0.380	co-detected in both datasets
discovery	Chr1	Chr1	1116745	1116811	0.475	co-detected in both datasets
discovery	Chr1	Chr1	796786	796792	0.465	co-detected in both datasets
discovery	Chr1	Chr1	1128524	1128527	0.568	co-detected in both datasets
discovery	Chr1	Chr1	2441090	2441192	0.555	co-detected in both datasets
discovery	Chr1	Chr1	1890092	1890095	0.502	detected in one dataset
discovery	Chr1	Chr1	1890092	1890096	0.502	detected in one dataset
discovery	Chr1	Chr1	1890092	1890098	0.502	detected in one dataset
discovery	Chr1	Chr1	1890092	1890101	0.502	detected in one dataset
discovery	Chr1	Chr1	1890092	1890102	0.502	detected in one dataset
discovery	Chr1	Chr1	1890073	1890092	0.502	detected in one dataset
discovery	Chr1	Chr1	641231	641232	0.567	co-detected in both datasets
discovery	Chr1	Chr1	1274613	1274616	0.524	co-detected in both datasets
discovery	Chr1	Chr1	3837395	3837398	0.565	co-detected in both datasets
discovery	Chr1	Chr1	3159362	3159364	0.578	co-detected in both datasets
discovery	Chr1	Chr1	2472412	2472422	0.551	co-detected in both datasets
discovery	Chr1	Chr1	1887082	1887085	0.563	co-detected in both datasets
discovery	Chr1	Chr1	3225710	3225718	0.519	co-detected in both datasets
discovery	Chr1	Chr1	2036049	2036050	0.541	co-detected in both datasets
discovery	Chr1	Chr1	1843177	1843178	0.565	co-detected in both datasets
discovery	Chr1	Chr1	3242148	3242157	0.537	co-detected in both datasets
discovery	Chr1	Chr1	1505686	1505688	0.515	co-detected in both datasets
discovery	Chr1	Chr1	2042948	2042973	0.510	co-detected in both datasets
discovery	Chr1	Chr1	3077512	3077520	0.549	co-detected in both datasets
discovery	Chr1	Chr1	4065943	4065945	0.542	co-detected in both datasets
discovery	Chr1	Chr1	4065944	4065945	0.542	co-detected in both datasets
discovery	Chr1	Chr1	2551498	2551536	0.581	co-detected in both datasets
discovery	Chr1	Chr1	3202225	3202303	0.311	co-detected in both datasets
discovery	Chr1	Chr1	2386690	2386694	0.351	co-detected in both datasets
discovery	Chr1	Chr1	1890079	1890080	0.506	detected in one dataset
discovery	Chr1	Chr1	1890079	1890082	0.506	detected in one dataset
discovery	Chr1	Chr1	1518068	1518069	0.405	detected in one dataset
discovery	Chr1	Chr1	1890077	1890079	0.506	detected in one dataset
discovery	Chr1	Chr1	370545	370548	0.330	co-detected in both datasets
discovery	Chr1	Chr1	1637869	1637871	0.543	co-detected in both datasets
discovery	Chr1	Chr1	2145986	2146074	0.586	co-detected in both datasets
discovery	Chr1	Chr1	2234920	2234969	0.532	co-detected in both datasets
discovery	Chr1	Chr1	422161	422163	0.525	co-detected in both datasets
discovery	Chr1	Chr1	3962363	3962372	0.557	co-detected in both datasets
discovery	Chr1	Chr1	2226500	2226699	0.573	co-detected in both datasets
discovery	Chr1	Chr1	228685	228686	0.588	co-detected in both datasets
discovery	Chr1	Chr1	2825564	2825580	0.558	co-detected in both datasets
discovery	Chr1	Chr1	2430248	2430353	0.502	co-detected in both datasets
discovery	Chr1	Chr1	1311172	1311174	0.411	co-detected in both datasets
discovery	Chr1	Chr1	2507605	2507611	0.354	co-detected in both datasets
discovery	Chr1	Chr1	1031058	1031061	0.543	co-detected in both datasets
discovery	Chr1	Chr1	2180176	2180283	0.516	co-detected in both datasets
discovery	Chr1	Chr1	1506136	1506137	0.464	co-detected in both datasets
discovery	Chr1	Chr1	2978898	2978970	0.516	detected in one dataset
discovery	Chr1	Chr1	1921188	1921234	0.500	co-detected in both datasets
discovery	Chr1	Chr1	350466	350469	0.475	co-detected in both datasets
discovery	Chr1	Chr1	1903183	1903298	0.249	detected in one dataset
discovery	Chr1	Chr1	995454	995462	0.542	co-detected in both datasets
discovery	Chr1	Chr1	3200378	3201422	0.295	co-detected in both datasets
discovery	Chr1	Chr1	1817767	1817919	0.347	co-detected in both datasets
discovery	Chr1	Chr1	2635108	2635128	0.553	co-detected in both datasets
discovery	Chr1	Chr1	2125651	2125664	0.513	co-detected in both datasets
discovery	Chr1	Chr1	3915351	3915352	0.525	co-detected in both datasets
discovery	Chr1	Chr1	2611787	2611848	0.541	co-detected in both datasets
discovery	Chr1	Chr1	2507632	2507650	0.454	detected in one dataset
discovery	Chr1	Chr1	2386698	2386700	0.303	co-detected in both datasets
discovery	Chr1	Chr1	1890064	1890077	0.504	detected in one dataset
discovery	Chr1	Chr1	3142086	3142343	0.543	co-detected in both datasets
discovery	Chr1	Chr1	1889467	1889472	0.501	co-detected in both datasets
discovery	Chr1	Chr1	578092	578200	0.530	co-detected in both datasets
discovery	Chr1	Chr1	717698	717812	0.438	co-detected in both datasets
discovery	Chr1	Chr1	284460	284462	0.556	co-detected in both datasets
discovery	Chr1	Chr1	2304669	2304770	0.535	co-detected in both datasets
discovery	Chr1	Chr1	1931508	1931546	0.452	detected in one dataset
discovery	Chr1	Chr1	1758342	1758468	0.527	co-detected in both datasets
discovery	Chr1	Chr1	2619335	2619339	0.567	co-detected in both datasets
discovery	Chr1	Chr1	2744649	2744659	0.537	co-detected in both datasets
discovery	Chr1	Chr1	73326	73380	0.559	co-detected in both datasets
discovery	Chr1	Chr1	370559	370562	0.317	co-detected in both datasets
discovery	Chr1	Chr1	4016260	4016276	0.441	co-detected in both datasets
discovery	Chr1	Chr1	2768411	2768414	0.567	co-detected in both datasets
discovery	Chr1	Chr1	2768411	2768417	0.567	co-detected in both datasets
discovery	Chr1	Chr1	3253576	3253583	0.645	detected in one dataset
discovery	Chr1	Chr1	2429337	2429349	0.518	co-detected in both datasets
discovery	Chr1	Chr1	1218113	1218151	0.507	detected in one dataset
discovery	Chr1	Chr1	642189	642192	0.580	detected in one dataset
discovery	Chr1	Chr1	1814038	1814127	0.304	co-detected in both datasets
discovery	Chr1	Chr1	2348739	2348742	0.538	co-detected in both datasets
discovery	Chr1	Chr1	1932818	1932831	0.409	co-detected in both datasets
discovery	Chr1	Chr1	3673966	3674065	0.501	co-detected in both datasets
discovery	Chr1	Chr1	1023261	1023310	0.487	co-detected in both datasets
discovery	Chr1	Chr1	1890079	1890092	0.502	co-detected in both datasets
discovery	Chr1	Chr1	1789656	1789658	0.584	co-detected in both datasets
discovery	Chr1	Chr1	1890073	1890077	0.502	detected in one dataset
discovery	Chr1	Chr1	1932771	1932788	0.432	detected in one dataset
discovery	Chr1	Chr1	3164528	3164532	0.475	detected in one dataset
discovery	Chr1	Chr1	2507611	2507617	0.361	co-detected in both datasets
discovery	Chr1	Chr1	1817942	1818196	0.298	detected in one dataset
discovery	Chr1	Chr1	1614880	1614886	0.442	detected in one dataset
discovery	Chr1	Chr1	3870052	3870054	0.508	co-detected in both datasets
discovery	Chr1	Chr1	2527679	2527702	0.534	detected in one dataset
discovery	Chr1	Chr1	3652715	3652759	0.513	co-detected in both datasets
discovery	Chr1	Chr1	2766992	2767028	0.538	co-detected in both datasets
discovery	Chr1	Chr1	1403633	1403635	0.554	co-detected in both datasets
discovery	Chr1	Chr1	3287830	3287853	0.536	co-detected in both datasets
discovery	Chr1	Chr1	3867390	3867412	0.610	co-detected in both datasets
discovery	Chr1	Chr1	3324260	3324261	0.511	co-detected in both datasets
discovery	Chr1	Chr1	2555149	2555197	0.376	co-detected in both datasets
discovery	Chr1	Chr1	117881	117894	0.548	co-detected in both datasets
discovery	Chr1	Chr1	1203863	1203881	0.535	co-detected in both datasets
discovery	Chr1	Chr1	1558406	1558407	0.450	co-detected in both datasets
discovery	Chr1	Chr1	1837776	1837778	0.558	co-detected in both datasets
discovery	Chr1	Chr1	3493881	3493884	0.508	co-detected in both datasets
discovery	Chr1	Chr1	1931231	1931444	0.437	detected in one dataset
discovery	Chr1	Chr1	1932977	1932980	0.405	co-detected in both datasets
discovery	Chr1	Chr1	2523885	2523901	0.531	co-detected in both datasets
discovery	Chr1	Chr1	3211432	3211468	0.289	co-detected in both datasets
discovery	Chr1	Chr1	1889827	1889842	0.502	co-detected in both datasets
discovery	Chr1	Chr1	3118620	3118766	0.582	co-detected in both datasets
discovery	Chr1	Chr1	2202504	2202508	0.540	co-detected in both datasets
discovery	Chr1	Chr1	2245369	2245370	0.545	co-detected in both datasets
discovery	Chr1	Chr1	2839179	2839181	0.532	co-detected in both datasets
discovery	Chr1	Chr1	1843434	1843441	0.545	co-detected in both datasets
discovery	Chr1	Chr1	2849283	2849288	0.546	co-detected in both datasets
discovery	Chr1	Chr1	1932977	1933007	0.405	detected in one dataset
discovery	Chr1	Chr1	1932831	1932842	0.401	detected in one dataset
discovery	Chr1	Chr1	2362309	2362355	0.528	co-detected in both datasets
discovery	Chr1	Chr1	3000838	3000844	0.637	co-detected in both datasets
discovery	Chr1	Chr1	3262656	3262671	0.517	co-detected in both datasets
discovery	Chr1	Chr1	1024751	1024756	0.504	co-detected in both datasets
discovery	Chr1	Chr1	2323814	2323916	0.525	detected in one dataset
discovery	Chr1	Chr1	61537	61538	0.539	co-detected in both datasets
discovery	Chr1	Chr1	2291874	2291876	0.563	co-detected in both datasets
discovery	Chr1	Chr1	1518063	1518068	0.410	detected in one dataset
discovery	Chr1	Chr1	1500975	1500976	0.500	co-detected in both datasets
discovery	Chr1	Chr1	850457	850462	0.252	detected in one dataset
discovery	Chr1	Chr1	3665586	3665637	0.551	detected in one dataset
discovery	Chr1	Chr1	1889987	1889998	0.515	detected in one dataset
discovery	Chr1	Chr1	1889987	1889999	0.515	detected in one dataset
discovery	Chr1	Chr1	1889989	1889998	0.515	detected in one dataset
discovery	Chr1	Chr1	1889987	1889992	0.515	detected in one dataset
discovery	Chr1	Chr1	2702302	2702323	0.517	co-detected in both datasets
discovery	Chr1	Chr1	2144770	2144813	0.541	co-detected in both datasets
discovery	Chr1	Chr1	1175820	1175854	0.546	co-detected in both datasets
discovery	Chr1	Chr1	1945144	1945195	0.408	co-detected in both datasets
discovery	Chr1	Chr1	1889992	1889993	0.512	detected in one dataset
discovery	Chr1	Chr1	715247	715250	0.551	co-detected in both datasets
discovery	Chr1	Chr1	139990	139998	0.539	co-detected in both datasets
discovery	Chr1	Chr1	2304245	2304250	0.517	co-detected in both datasets
discovery	Chr1	Chr1	912243	912248	0.518	co-detected in both datasets
discovery	Chr1	Chr1	122179	122256	0.467	co-detected in both datasets
discovery	Chr1	Chr1	1948948	1948960	0.468	co-detected in both datasets
discovery	Chr1	Chr1	1889992	1890113	0.515	detected in one dataset
discovery	Chr1	Chr1	373743	373758	0.392	co-detected in both datasets
discovery	Chr1	Chr1	2691480	2691548	0.596	detected in one dataset
discovery	Chr1	Chr1	3771464	3771498	0.500	co-detected in both datasets
discovery	Chr1	Chr1	68699	68713	0.534	co-detected in both datasets
discovery	Chr1	Chr1	4053118	4053137	0.544	co-detected in both datasets
discovery	Chr1	Chr1	3670255	3670265	0.516	co-detected in both datasets
discovery	Chr1	Chr1	227945	228003	0.514	co-detected in both datasets
discovery	Chr1	Chr1	1890113	1890115	0.514	co-detected in both datasets
discovery	Chr1	Chr1	2328162	2328175	0.498	detected in one dataset
discovery	Chr1	Chr1	1310354	1310356	0.427	co-detected in both datasets
discovery	Chr1	Chr1	1367030	1367034	0.513	co-detected in both datasets
discovery	Chr1	Chr1	3738765	3738768	0.475	co-detected in both datasets
discovery	Chr1	Chr1	1870779	1870796	0.532	co-detected in both datasets
discovery	Chr1	Chr1	3677864	3677869	0.479	co-detected in both datasets
discovery	Chr1	Chr1	446052	446055	0.532	co-detected in both datasets
discovery	Chr1	Chr1	3128038	3128050	0.539	co-detected in both datasets
discovery	Chr1	Chr1	1506140	1506141	0.464	co-detected in both datasets
discovery	Chr1	Chr1	1638780	1638802	0.424	co-detected in both datasets
discovery	Chr1	Chr1	1994131	1994172	0.515	co-detected in both datasets
discovery	Chr1	Chr1	1813765	1813793	0.259	co-detected in both datasets
discovery	Chr1	Chr1	369463	369509	0.516	co-detected in both datasets
discovery	Chr1	Chr1	546423	546428	0.491	co-detected in both datasets
discovery	Chr1	Chr1	2488651	2488653	0.474	co-detected in both datasets
discovery	Chr1	Chr1	849685	849790	0.569	co-detected in both datasets
discovery	Chr1	Chr1	1500976	1500977	0.496	co-detected in both datasets
discovery	Chr1	Chr1	3963293	3963358	0.250	detected in one dataset
discovery	Chr1	Chr1	2328175	2328186	0.493	co-detected in both datasets
discovery	Chr1	Chr1	1446281	1446282	0.511	co-detected in both datasets
discovery	Chr1	Chr1	1922085	1922086	0.432	detected in one dataset
discovery	Chr1	Chr1	1994172	1994174	0.358	co-detected in both datasets
discovery	Chr1	Chr1	564484	564490	0.456	co-detected in both datasets
discovery	Chr1	Chr1	2507665	2507668	0.319	co-detected in both datasets
discovery	Chr1	Chr1	1924976	1924977	0.401	co-detected in both datasets
discovery	Chr1	Chr1	4030954	4030955	0.559	co-detected in both datasets
discovery	Chr1	Chr1	738534	738536	0.333	co-detected in both datasets
discovery	Chr1	Chr1	1894350	1894366	0.483	co-detected in both datasets
discovery	Chr1	Chr1	2978911	2978977	0.439	co-detected in both datasets
discovery	Chr1	Chr1	1114700	1114823	0.534	detected in one dataset
discovery	Chr1	Chr1	2630105	2630118	0.523	co-detected in both datasets
discovery	Chr1	Chr1	1931699	1931801	0.458	co-detected in both datasets
discovery	Chr1	Chr1	3629368	3629369	0.333	detected in one dataset
discovery	Chr1	Chr1	3772037	3772087	0.516	co-detected in both datasets
discovery	Chr1	Chr1	1883113	1883115	0.507	co-detected in both datasets
discovery	Chr1	Chr1	3867412	3867468	0.537	co-detected in both datasets
discovery	Chr1	Chr1	3198548	3198609	0.281	co-detected in both datasets
discovery	Chr1	Chr1	1557601	1557607	0.514	co-detected in both datasets
discovery	Chr1	Chr1	1191659	1191662	0.435	co-detected in both datasets
discovery	Chr1	Chr1	2451979	2452007	0.473	co-detected in both datasets
discovery	Chr1	Chr1	3869665	3869667	0.529	co-detected in both datasets
discovery	Chr1	Chr1	2554902	2554947	0.488	co-detected in both datasets
discovery	Chr1	Chr1	2551519	2551536	0.531	detected in one dataset
discovery	Chr1	Chr1	4031060	4031061	0.530	co-detected in both datasets
discovery	Chr1	Chr1	2836720	2836728	0.528	co-detected in both datasets
discovery	Chr1	Chr1	2145053	2145056	0.515	co-detected in both datasets
discovery	Chr1	Chr1	1147147	1147150	0.418	co-detected in both datasets
discovery	Chr1	Chr1	900712	900722	0.520	co-detected in both datasets
discovery	Chr1	Chr1	1010267	1010280	0.532	co-detected in both datasets
discovery	Chr1	Chr1	2699426	2699430	0.536	co-detected in both datasets
discovery	Chr1	Chr1	3347195	3347310	0.503	detected in one dataset
discovery	Chr1	Chr1	1930283	1930418	0.429	detected in one dataset
discovery	Chr1	Chr1	1150544	1150545	0.531	co-detected in both datasets
discovery	Chr1	Chr1	1682265	1682349	0.509	co-detected in both datasets
discovery	Chr1	Chr1	3468655	3468657	0.502	co-detected in both datasets
discovery	Chr1	Chr1	1890013	1890014	0.513	co-detected in both datasets
discovery	Chr1	Chr1	1890077	1890115	0.506	detected in one dataset
discovery	Chr1	Chr1	1437370	1437459	0.290	detected in one dataset
discovery	Chr1	Chr1	2323916	2323934	0.501	detected in one dataset
discovery	Chr1	Chr1	931430	931476	0.472	co-detected in both datasets
discovery	Chr1	Chr1	3468657	3468658	0.502	detected in one dataset
discovery	Chr1	Chr1	3654001	3654208	0.511	co-detected in both datasets
discovery	Chr1	Chr1	4016153	4016162	0.323	co-detected in both datasets
discovery	Chr1	Chr1	1638055	1638056	0.543	co-detected in both datasets
discovery	Chr1	Chr1	3934652	3934654	0.478	co-detected in both datasets
discovery	Chr1	Chr1	3981573	3981662	0.525	co-detected in both datasets
discovery	Chr1	Chr1	259326	259329	0.534	co-detected in both datasets
discovery	Chr1	Chr1	2570860	2570862	0.330	detected in one dataset
discovery	Chr1	Chr1	77691	77694	0.514	co-detected in both datasets
discovery	Chr1	Chr1	1933580	1933599	0.394	co-detected in both datasets
discovery	Chr1	Chr1	2978904	2978910	0.427	co-detected in both datasets
discovery	Chr1	Chr1	2031920	2031941	0.512	co-detected in both datasets
discovery	Chr1	Chr1	1849351	1849352	0.464	detected in one dataset
discovery	Chr1	Chr1	3950188	3950583	0.250	detected in one dataset
discovery	Chr1	Chr1	4015997	4015998	0.404	co-detected in both datasets
discovery	Chr1	Chr1	2472859	2472865	0.521	co-detected in both datasets
discovery	Chr1	Chr1	91185	91225	0.505	co-detected in both datasets
discovery	Chr1	Chr1	1889992	1890107	0.500	co-detected in both datasets
discovery	Chr1	Chr1	1890013	1890016	0.509	detected in one dataset
discovery	Chr1	Chr1	1524099	1524104	0.531	co-detected in both datasets
discovery	Chr1	Chr1	1886857	1886908	0.485	co-detected in both datasets
discovery	Chr1	Chr1	1501514	1501521	0.494	co-detected in both datasets
discovery	Chr1	Chr1	3592218	3592236	0.492	co-detected in both datasets
discovery	Chr1	Chr1	642192	642195	0.555	co-detected in both datasets
discovery	Chr1	Chr1	1524099	1524101	0.531	co-detected in both datasets
discovery	Chr1	Chr1	1849349	1849351	0.464	co-detected in both datasets
discovery	Chr1	Chr1	1949443	1949502	0.452	detected in one dataset
discovery	Chr1	Chr1	1933993	1933994	0.401	co-detected in both datasets
discovery	Chr1	Chr1	140242	140245	0.480	co-detected in both datasets
discovery	Chr1	Chr1	1949443	1949478	0.421	co-detected in both datasets
discovery	Chr1	Chr1	3202087	3202144	0.280	detected in one dataset
discovery	Chr1	Chr1	1933005	1933007	0.383	co-detected in both datasets
discovery	Chr1	Chr1	1890113	1890119	0.499	detected in one dataset
discovery	Chr1	Chr1	3152188	3152219	0.388	co-detected in both datasets
discovery	Chr1	Chr1	291247	291276	0.501	co-detected in both datasets
discovery	Chr1	Chr1	1116811	1116960	0.386	co-detected in both datasets
discovery	Chr1	Chr1	2574546	2574567	0.495	co-detected in both datasets
discovery	Chr1	Chr1	1817919	1818080	0.296	detected in one dataset
discovery	Chr1	Chr1	2882707	2882902	0.450	detected in one dataset
discovery	Chr1	Chr1	350462	350466	0.444	co-detected in both datasets
discovery	Chr1	Chr1	3847063	3847068	0.474	co-detected in both datasets
discovery	Chr1	Chr1	1789387	1789388	0.417	co-detected in both datasets
discovery	Chr1	Chr1	1813330	1813335	0.495	detected in one dataset
discovery	Chr1	Chr1	1894187	1894190	0.510	co-detected in both datasets
discovery	Chr1	Chr1	2125939	2125973	0.513	co-detected in both datasets
discovery	Chr1	Chr1	3431035	3431044	0.498	co-detected in both datasets
discovery	Chr1	Chr1	3107875	3107906	0.529	co-detected in both datasets
discovery	Chr1	Chr1	2081184	2081186	0.295	detected in one dataset
discovery	Chr1	Chr1	3914559	3914565	0.497	co-detected in both datasets
discovery	Chr1	Chr1	1890013	1890115	0.514	detected in one dataset
discovery	Chr1	Chr1	1889520	1889539	0.473	co-detected in both datasets
discovery	Chr1	Chr1	2882707	2882797	0.472	co-detected in both datasets
discovery	Chr1	Chr1	677003	677004	0.519	co-detected in both datasets
discovery	Chr1	Chr1	2304169	2304171	0.511	co-detected in both datasets
discovery	Chr1	Chr1	1240443	1240505	0.552	co-detected in both datasets
discovery	Chr1	Chr1	2570881	2570883	0.249	detected in one dataset
discovery	Chr1	Chr1	468870	468876	0.263	co-detected in both datasets
discovery	Chr1	Chr1	1715882	1715903	0.532	co-detected in both datasets
discovery	Chr1	Chr1	1733126	1733127	0.499	co-detected in both datasets
discovery	Chr1	Chr1	1889244	1889247	0.504	co-detected in both datasets
discovery	Chr1	Chr1	3423637	3423640	0.516	co-detected in both datasets
discovery	Chr1	Chr1	2523101	2523103	0.408	co-detected in both datasets
discovery	Chr1	Chr1	3057289	3057304	0.460	co-detected in both datasets
discovery	Chr1	Chr1	370548	370559	0.317	co-detected in both datasets
discovery	Chr1	Chr1	2857084	2857226	0.509	co-detected in both datasets
discovery	Chr1	Chr1	1726026	1726078	0.507	co-detected in both datasets
discovery	Chr1	Chr1	1837235	1837238	0.258	co-detected in both datasets
discovery	Chr1	Chr1	2872981	2873006	0.331	co-detected in both datasets
discovery	Chr1	Chr1	2507665	2507683	0.460	co-detected in both datasets
discovery	Chr1	Chr1	3310445	3310460	0.520	co-detected in both datasets
discovery	Chr1	Chr1	1994159	1994172	0.348	co-detected in both datasets
discovery	Chr1	Chr1	2472379	2472422	0.508	detected in one dataset
discovery	Chr1	Chr1	33242	33246	0.532	co-detected in both datasets
discovery	Chr1	Chr1	3081636	3081674	0.495	co-detected in both datasets
discovery	Chr1	Chr1	1614580	1614585	0.407	co-detected in both datasets
discovery	Chr1	Chr1	1240431	1240443	0.549	co-detected in both datasets
discovery	Chr1	Chr1	1572890	1572896	0.519	co-detected in both datasets
discovery	Chr1	Chr1	3488398	3488403	0.353	co-detected in both datasets
discovery	Chr1	Chr1	3930945	3930960	0.503	detected in one dataset
discovery	Chr1	Chr1	1948970	1949002	0.415	co-detected in both datasets
discovery	Chr1	Chr1	738532	738534	0.334	detected in one dataset
discovery	Chr1	Chr1	3504372	3504383	0.533	co-detected in both datasets
discovery	Chr1	Chr1	2441880	2441885	0.501	co-detected in both datasets
discovery	Chr1	Chr1	1699583	1699676	0.495	co-detected in both datasets
discovery	Chr1	Chr1	2709953	2709974	0.508	co-detected in both datasets
discovery	Chr1	Chr1	1175216	1175217	0.548	detected in one dataset
discovery	Chr1	Chr1	3670225	3670295	0.495	co-detected in both datasets
discovery	Chr1	Chr1	451572	451575	0.300	co-detected in both datasets
discovery	Chr1	Chr1	3159345	3159380	0.491	co-detected in both datasets
discovery	Chr1	Chr1	3772087	3772208	0.471	detected in one dataset
discovery	Chr1	Chr1	1836936	1836938	0.399	detected in one dataset
discovery	Chr1	Chr1	1836936	1836940	0.399	co-detected in both datasets
discovery	Chr1	Chr1	3159312	3159345	0.498	co-detected in both datasets
discovery	Chr1	Chr1	2087287	2087288	0.488	co-detected in both datasets
discovery	Chr1	Chr1	3205965	3206112	0.283	co-detected in both datasets
discovery	Chr1	Chr1	2860671	2860742	0.475	co-detected in both datasets
discovery	Chr1	Chr1	3208961	3209632	0.318	co-detected in both datasets
discovery	Chr1	Chr1	2478815	2478817	0.462	co-detected in both datasets
discovery	Chr1	Chr1	758457	758460	0.529	co-detected in both datasets
discovery	Chr1	Chr1	1938457	1938612	0.379	co-detected in both datasets
discovery	Chr1	Chr1	3021069	3021077	0.505	co-detected in both datasets
discovery	Chr1	Chr1	1790626	1790648	0.425	co-detected in both datasets
discovery	Chr1	Chr1	2737946	2738113	0.494	co-detected in both datasets
discovery	Chr1	Chr1	3816449	3816458	0.382	co-detected in both datasets
discovery	Chr1	Chr1	1926293	1926668	0.420	co-detected in both datasets
discovery	Chr1	Chr1	3209632	3210143	0.291	detected in one dataset
discovery	Chr1	Chr1	1889247	1889259	0.500	co-detected in both datasets
discovery	Chr1	Chr1	2347710	2347722	0.476	co-detected in both datasets
discovery	Chr1	Chr1	1518063	1518066	0.432	detected in one dataset
discovery	Chr1	Chr1	2978911	2978972	0.472	co-detected in both datasets
discovery	Chr1	Chr1	1175213	1175217	0.544	co-detected in both datasets
discovery	Chr1	Chr1	1844322	1844334	0.511	co-detected in both datasets
discovery	Chr1	Chr1	1654637	1654735	0.527	co-detected in both datasets
discovery	Chr1	Chr1	3356837	3356938	0.498	co-detected in both datasets
discovery	Chr1	Chr1	1654637	1654859	0.527	co-detected in both datasets
discovery	Chr1	Chr1	3137763	3137769	0.269	detected in one dataset
discovery	Chr1	Chr1	3962221	3962227	0.484	co-detected in both datasets
discovery	Chr1	Chr1	1114634	1114700	0.503	co-detected in both datasets
discovery	Chr1	Chr1	385434	385437	0.508	co-detected in both datasets
discovery	Chr1	Chr1	3324470	3324476	0.517	co-detected in both datasets
discovery	Chr1	Chr1	2328162	2328214	0.475	co-detected in both datasets
discovery	Chr1	Chr1	1557757	1557760	0.529	co-detected in both datasets
discovery	Chr1	Chr1	1836935	1836941	0.405	detected in one dataset
discovery	Chr1	Chr1	2076543	2076549	0.505	detected in one dataset
discovery	Chr1	Chr1	1931676	1931883	0.378	detected in one dataset
discovery	Chr1	Chr1	1894105	1894106	0.489	co-detected in both datasets
discovery	Chr1	Chr1	2066920	2066922	0.482	co-detected in both datasets
discovery	Chr1	Chr1	1446751	1446752	0.500	co-detected in both datasets
discovery	Chr1	Chr1	1834227	1834245	0.472	co-detected in both datasets
discovery	Chr1	Chr1	3400569	3400576	0.433	co-detected in both datasets
discovery	Chr1	Chr1	3000219	3000226	0.550	co-detected in both datasets
discovery	Chr1	Chr1	1931354	1931444	0.404	co-detected in both datasets
discovery	Chr1	Chr1	3306145	3306297	0.482	co-detected in both datasets
discovery	Chr1	Chr1	3427965	3427985	0.487	co-detected in both datasets
discovery	Chr1	Chr1	1933034	1933040	0.371	co-detected in both datasets
discovery	Chr1	Chr1	1190716	1190719	0.483	co-detected in both datasets
discovery	Chr1	Chr1	1933065	1933075	0.364	co-detected in both datasets
discovery	Chr1	Chr1	3164537	3164554	0.475	co-detected in both datasets
discovery	Chr1	Chr1	2410292	2410293	0.482	co-detected in both datasets
discovery	Chr1	Chr1	1468979	1468986	0.569	co-detected in both datasets
discovery	Chr1	Chr1	3059741	3059762	0.488	co-detected in both datasets
discovery	Chr1	Chr1	3438763	3438816	0.488	co-detected in both datasets
discovery	Chr1	Chr1	1789671	1789704	0.533	co-detected in both datasets
discovery	Chr1	Chr1	1372106	1372111	0.527	co-detected in both datasets
discovery	Chr1	Chr1	359390	359414	0.540	detected in one dataset
discovery	Chr1	Chr1	2820907	2820920	0.250	detected in one dataset
discovery	Chr1	Chr1	1614565	1614568	0.391	co-detected in both datasets
discovery	Chr1	Chr1	2523103	2523105	0.401	detected in one dataset
discovery	Chr1	Chr1	834182	834184	0.467	co-detected in both datasets
discovery	Chr1	Chr1	3809315	3809436	0.324	co-detected in both datasets
discovery	Chr1	Chr1	3196368	3196372	0.260	detected in one dataset
discovery	Chr1	Chr1	2796523	2796612	0.470	co-detected in both datasets
discovery	Chr1	Chr1	117045	117048	0.516	detected in one dataset
discovery	Chr1	Chr1	3450534	3450536	0.487	co-detected in both datasets
discovery	Chr1	Chr1	2987626	2987634	0.553	detected in one dataset
discovery	Chr1	Chr1	795591	795596	0.538	co-detected in both datasets
discovery	Chr1	Chr1	2849149	2849153	0.488	co-detected in both datasets
discovery	Chr1	Chr1	2803889	2803919	0.484	detected in one dataset
discovery	Chr1	Chr1	3950676	3950746	0.271	detected in one dataset
discovery	Chr1	Chr1	2011276	2011336	0.501	co-detected in both datasets
discovery	Chr1	Chr1	1723572	1723596	0.437	co-detected in both datasets
discovery	Chr1	Chr1	1218066	1218084	0.492	co-detected in both datasets
discovery	Chr1	Chr1	122370	122398	0.401	co-detected in both datasets
discovery	Chr1	Chr1	1924512	1924745	0.421	detected in one dataset
discovery	Chr1	Chr1	809550	809552	0.537	co-detected in both datasets
discovery	Chr1	Chr1	311837	311840	0.475	co-detected in both datasets
discovery	Chr1	Chr1	2304169	2304170	0.507	co-detected in both datasets
discovery	Chr1	Chr1	3651924	3651932	0.499	detected in one dataset
discovery	Chr1	Chr1	3114320	3114324	0.463	co-detected in both datasets
discovery	Chr1	Chr1	139982	139990	0.489	co-detected in both datasets
discovery	Chr1	Chr1	1888694	1888695	0.467	co-detected in both datasets
discovery	Chr1	Chr1	2523836	2523839	0.495	co-detected in both datasets
discovery	Chr1	Chr1	198537	198544	0.517	detected in one dataset
discovery	Chr1	Chr1	325137	325139	0.499	co-detected in both datasets
discovery	Chr1	Chr1	2791366	2791369	0.457	co-detected in both datasets
discovery	Chr1	Chr1	1174005	1174006	0.422	co-detected in both datasets
discovery	Chr1	Chr1	1389654	1389698	0.450	co-detected in both datasets
discovery	Chr1	Chr1	795596	795597	0.537	co-detected in both datasets
discovery	Chr1	Chr1	1684652	1684673	0.473	co-detected in both datasets
discovery	Chr1	Chr1	2978900	2978967	0.414	detected in one dataset
discovery	Chr1	Chr1	3486113	3486283	0.497	co-detected in both datasets
discovery	Chr1	Chr1	1850450	1850519	0.496	co-detected in both datasets
discovery	Chr1	Chr1	2064869	2064873	0.524	co-detected in both datasets
discovery	Chr1	Chr1	2145843	2146074	0.535	co-detected in both datasets
discovery	Chr1	Chr1	3770052	3770054	0.487	co-detected in both datasets
discovery	Chr1	Chr1	1932752	1933206	0.392	co-detected in both datasets
discovery	Chr1	Chr1	4015751	4015754	0.305	co-detected in both datasets
discovery	Chr1	Chr1	2086770	2086797	0.509	co-detected in both datasets
discovery	Chr1	Chr1	642010	642018	0.520	co-detected in both datasets
discovery	Chr1	Chr1	1856079	1856263	0.467	co-detected in both datasets
discovery	Chr1	Chr1	139974	139982	0.500	detected in one dataset
discovery	Chr1	Chr1	1882900	1882916	0.508	co-detected in both datasets
discovery	Chr1	Chr1	2846548	2846549	0.507	co-detected in both datasets
discovery	Chr1	Chr1	2905762	2905763	0.489	co-detected in both datasets
discovery	Chr1	Chr1	2554402	2554530	0.439	co-detected in both datasets
discovery	Chr1	Chr1	1241101	1241110	0.578	detected in one dataset
discovery	Chr1	Chr1	1612245	1612255	0.494	co-detected in both datasets
discovery	Chr1	Chr1	1147227	1147231	0.408	co-detected in both datasets
discovery	Chr1	Chr1	1863156	1863164	0.434	detected in one dataset
discovery	Chr1	Chr1	2383738	2383747	0.496	co-detected in both datasets
discovery	Chr1	Chr1	1608352	1608418	0.496	co-detected in both datasets
discovery	Chr1	Chr1	1893482	1893494	0.441	co-detected in both datasets
discovery	Chr1	Chr1	1644756	1644764	0.443	co-detected in both datasets
discovery	Chr1	Chr1	3424200	3424212	0.490	co-detected in both datasets
discovery	Chr1	Chr1	1836935	1836936	0.399	co-detected in both datasets
discovery	Chr1	Chr1	1924855	1924895	0.391	co-detected in both datasets
discovery	Chr1	Chr1	110331	110346	0.495	co-detected in both datasets
discovery	Chr1	Chr1	841511	841520	0.517	co-detected in both datasets
discovery	Chr1	Chr1	1789656	1789671	0.537	co-detected in both datasets
discovery	Chr1	Chr1	3432205	3432349	0.483	co-detected in both datasets
discovery	Chr1	Chr1	1682265	1682268	0.474	co-detected in both datasets
discovery	Chr1	Chr1	1506137	1506140	0.454	co-detected in both datasets
discovery	Chr1	Chr1	2043023	2043027	0.511	detected in one dataset
discovery	Chr1	Chr1	2043021	2043023	0.511	co-detected in both datasets
discovery	Chr1	Chr1	3566146	3566170	0.458	co-detected in both datasets
discovery	Chr1	Chr1	475603	475609	0.449	detected in one dataset
discovery	Chr1	Chr1	2348709	2348718	0.435	co-detected in both datasets
discovery	Chr1	Chr1	1716190	1716196	0.489	co-detected in both datasets
discovery	Chr1	Chr1	2052214	2052216	0.441	co-detected in both datasets
discovery	Chr1	Chr1	1849349	1849366	0.437	co-detected in both datasets
discovery	Chr1	Chr1	3226732	3226758	0.406	co-detected in both datasets
discovery	Chr1	Chr1	3746495	3746524	0.463	co-detected in both datasets
discovery	Chr1	Chr1	1574987	1574990	0.462	co-detected in both datasets
discovery	Chr1	Chr1	2570741	2570747	0.486	detected in one dataset
discovery	Chr1	Chr1	849253	849257	0.499	co-detected in both datasets
discovery	Chr1	Chr1	2768713	2768724	0.494	co-detected in both datasets
discovery	Chr1	Chr1	2768724	2768727	0.494	detected in one dataset
discovery	Chr1	Chr1	1232522	1232526	0.509	co-detected in both datasets
discovery	Chr1	Chr1	2523098	2523101	0.408	co-detected in both datasets
discovery	Chr1	Chr1	1843178	1843434	0.499	co-detected in both datasets
discovery	Chr1	Chr1	2153969	2153989	0.496	co-detected in both datasets
discovery	Chr1	Chr1	3670254	3670256	0.480	co-detected in both datasets
discovery	Chr1	Chr1	1693936	1693948	0.428	co-detected in both datasets
discovery	Chr1	Chr1	341194	341195	0.436	co-detected in both datasets
discovery	Chr1	Chr1	2415746	2416013	0.463	co-detected in both datasets
discovery	Chr1	Chr1	2321029	2321076	0.506	detected in one dataset
discovery	Chr1	Chr1	1739060	1739098	0.458	co-detected in both datasets
discovery	Chr1	Chr1	1342483	1342485	0.463	co-detected in both datasets
discovery	Chr1	Chr1	2400076	2400081	0.433	detected in one dataset
discovery	Chr1	Chr1	1886877	1886908	0.475	co-detected in both datasets
discovery	Chr1	Chr1	3573443	3573467	0.472	co-detected in both datasets
discovery	Chr1	Chr1	2870453	2870517	0.465	co-detected in both datasets
discovery	Chr1	Chr1	2523100	2523105	0.385	detected in one dataset
discovery	Chr1	Chr1	1889244	1889254	0.483	detected in one dataset
discovery	Chr1	Chr1	3317951	3318063	0.461	co-detected in both datasets
discovery	Chr1	Chr1	3838525	3838577	0.494	co-detected in both datasets
discovery	Chr1	Chr1	2023898	2023901	0.483	co-detected in both datasets
discovery	Chr1	Chr1	1175208	1175216	0.527	detected in one dataset
discovery	Chr1	Chr1	421226	421251	0.445	detected in one dataset
discovery	Chr1	Chr1	3088914	3088981	0.457	co-detected in both datasets
discovery	Chr1	Chr1	1173821	1173843	0.519	detected in one dataset
discovery	Chr1	Chr1	3621890	3621893	0.493	co-detected in both datasets
discovery	Chr1	Chr1	3000236	3000237	0.419	detected in one dataset
discovery	Chr1	Chr1	3867412	3867491	0.497	co-detected in both datasets
discovery	Chr1	Chr1	2466457	2466694	0.468	detected in one dataset
discovery	Chr1	Chr1	4006984	4006990	0.479	co-detected in both datasets
discovery	Chr1	Chr1	1544242	1544254	0.458	co-detected in both datasets
discovery	Chr1	Chr1	3076424	3076584	0.473	co-detected in both datasets
discovery	Chr1	Chr1	1664470	1664477	0.495	co-detected in both datasets
discovery	Chr1	Chr1	3689442	3689444	0.414	co-detected in both datasets
discovery	Chr1	Chr1	4047036	4047039	0.482	co-detected in both datasets
discovery	Chr1	Chr1	1932842	1933007	0.350	detected in one dataset
discovery	Chr1	Chr1	3934772	3934778	0.445	co-detected in both datasets
discovery	Chr1	Chr1	3744682	3744721	0.486	co-detected in both datasets
discovery	Chr1	Chr1	409742	409744	0.363	co-detected in both datasets
discovery	Chr1	Chr1	2720398	2720621	0.477	co-detected in both datasets
discovery	Chr1	Chr1	1840659	1840739	0.303	detected in one dataset
discovery	Chr1	Chr1	3963131	3963161	0.455	co-detected in both datasets
discovery	Chr1	Chr1	2145024	2145025	0.498	co-detected in both datasets
discovery	Chr1	Chr1	420180	420354	0.446	co-detected in both datasets
discovery	Chr1	Chr1	1863156	1863168	0.428	co-detected in both datasets
discovery	Chr1	Chr1	1443692	1443801	0.488	co-detected in both datasets
discovery	Chr1	Chr1	3253560	3253578	0.496	co-detected in both datasets
discovery	Chr1	Chr1	2385077	2385080	0.433	co-detected in both datasets
discovery	Chr1	Chr1	3366312	3366367	0.493	co-detected in both datasets
discovery	Chr1	Chr1	1602055	1602060	0.493	co-detected in both datasets
discovery	Chr1	Chr1	2153408	2153409	0.360	detected in one dataset
discovery	Chr1	Chr1	1813335	1813349	0.465	co-detected in both datasets
discovery	Chr1	Chr1	1638445	1638780	0.477	co-detected in both datasets
discovery	Chr1	Chr1	3870343	3870396	0.472	co-detected in both datasets
discovery	Chr1	Chr1	1566269	1566281	0.487	co-detected in both datasets
discovery	Chr1	Chr1	1964847	1965068	0.274	co-detected in both datasets
discovery	Chr1	Chr1	1949443	1949470	0.409	detected in one dataset
discovery	Chr1	Chr1	1889254	1889299	0.480	co-detected in both datasets
discovery	Chr1	Chr1	4070248	4070257	0.491	detected in one dataset
discovery	Chr1	Chr1	2966565	2966603	0.492	co-detected in both datasets
discovery	Chr1	Chr1	1834100	1834111	0.538	co-detected in both datasets
discovery	Chr1	Chr1	1931672	1931684	0.358	detected in one dataset
discovery	Chr1	Chr1	2728733	2728734	0.490	co-detected in both datasets
discovery	Chr1	Chr1	4016005	4016006	0.404	co-detected in both datasets
discovery	Chr1	Chr1	983544	983550	0.463	co-detected in both datasets
discovery	Chr1	Chr1	1192783	1192792	0.477	co-detected in both datasets
discovery	Chr1	Chr1	1665497	1665557	0.439	co-detected in both datasets
discovery	Chr1	Chr1	3253560	3253583	0.477	co-detected in both datasets
discovery	Chr1	Chr1	666075	666078	0.464	co-detected in both datasets
discovery	Chr1	Chr1	666075	666096	0.464	co-detected in both datasets
discovery	Chr1	Chr1	666075	666098	0.464	co-detected in both datasets
discovery	Chr1	Chr1	666075	666100	0.464	co-detected in both datasets
discovery	Chr1	Chr1	666090	666096	0.464	co-detected in both datasets
discovery	Chr1	Chr1	666090	666098	0.464	detected in one dataset
discovery	Chr1	Chr1	666090	666100	0.464	detected in one dataset
discovery	Chr1	Chr1	666044	666046	0.464	co-detected in both datasets
discovery	Chr1	Chr1	1784328	1784514	0.464	co-detected in both datasets
discovery	Chr1	Chr1	1931883	1932395	0.374	co-detected in both datasets
discovery	Chr1	Chr1	2649186	2649194	0.457	co-detected in both datasets
discovery	Chr1	Chr1	1837081	1837084	0.285	co-detected in both datasets
discovery	Chr1	Chr1	2386694	2386698	0.261	detected in one dataset
discovery	Chr1	Chr1	3330416	3330430	0.454	co-detected in both datasets
discovery	Chr1	Chr1	3268516	3268559	0.459	co-detected in both datasets
discovery	Chr1	Chr1	642831	642836	0.475	co-detected in both datasets
discovery	Chr1	Chr1	1624189	1624312	0.458	co-detected in both datasets
discovery	Chr1	Chr1	2873879	2873884	0.291	detected in one dataset
discovery	Chr1	Chr1	1573773	1573792	0.470	co-detected in both datasets
discovery	Chr1	Chr1	1933007	1933089	0.345	detected in one dataset
discovery	Chr1	Chr1	3330392	3330416	0.451	co-detected in both datasets
discovery	Chr1	Chr1	1933133	1933151	0.353	co-detected in both datasets
discovery	Chr1	Chr1	1933075	1933089	0.343	detected in one dataset
discovery	Chr1	Chr1	210764	210776	0.431	co-detected in both datasets
discovery	Chr1	Chr1	796742	796786	0.366	detected in one dataset
discovery	Chr1	Chr1	1922036	1922086	0.386	co-detected in both datasets
discovery	Chr1	Chr1	1555349	1555350	0.520	co-detected in both datasets
discovery	Chr1	Chr1	3245102	3245119	0.282	co-detected in both datasets
discovery	Chr1	Chr1	1126482	1126487	0.487	co-detected in both datasets
discovery	Chr1	Chr1	3814123	3814149	0.451	co-detected in both datasets
discovery	Chr1	Chr1	256700	256981	0.472	co-detected in both datasets
discovery	Chr1	Chr1	450330	450345	0.475	co-detected in both datasets
discovery	Chr1	Chr1	2889080	2889202	0.353	detected in one dataset
discovery	Chr1	Chr1	2752839	2752840	0.486	co-detected in both datasets
discovery	Chr1	Chr1	558701	558702	0.431	co-detected in both datasets
discovery	Chr1	Chr1	4052666	4052781	0.488	co-detected in both datasets
discovery	Chr1	Chr1	86613	86635	0.490	co-detected in both datasets
discovery	Chr1	Chr1	2114396	2114426	0.469	co-detected in both datasets
discovery	Chr1	Chr1	2037849	2037853	0.442	co-detected in both datasets
discovery	Chr1	Chr1	1342575	1342808	0.434	co-detected in both datasets
discovery	Chr1	Chr1	2959023	2959343	0.504	co-detected in both datasets
discovery	Chr1	Chr1	3306297	3306435	0.489	co-detected in both datasets
discovery	Chr1	Chr1	3118080	3118088	0.489	co-detected in both datasets
discovery	Chr1	Chr1	2820503	2820542	0.301	co-detected in both datasets
discovery	Chr1	Chr1	1813682	1813685	0.266	detected in one dataset
discovery	Chr1	Chr1	468711	468735	0.512	detected in one dataset
discovery	Chr1	Chr1	2523416	2523422	0.384	co-detected in both datasets
discovery	Chr1	Chr1	709878	709889	0.481	co-detected in both datasets
discovery	Chr1	Chr1	386733	386735	0.519	co-detected in both datasets
discovery	Chr1	Chr1	245330	245361	0.451	co-detected in both datasets
discovery	Chr1	Chr1	2206786	2206787	0.489	co-detected in both datasets
discovery	Chr1	Chr1	1218185	1218193	0.434	co-detected in both datasets
discovery	Chr1	Chr1	1644748	1644756	0.432	co-detected in both datasets
discovery	Chr1	Chr1	2153405	2153409	0.360	co-detected in both datasets
discovery	Chr1	Chr1	1363170	1363179	0.491	co-detected in both datasets
discovery	Chr1	Chr1	1090504	1112665	0.340	detected in one dataset
discovery	Chr1	Chr1	1218000	1218084	0.468	co-detected in both datasets
discovery	Chr1	Chr1	1948729	1948739	0.376	co-detected in both datasets
discovery	Chr1	Chr1	411868	412087	0.436	co-detected in both datasets
discovery	Chr1	Chr1	1522812	1522814	0.516	co-detected in both datasets
discovery	Chr1	Chr1	3502809	3502829	0.478	co-detected in both datasets
discovery	Chr1	Chr1	4064161	4064209	0.483	co-detected in both datasets
discovery	Chr1	Chr1	3279100	3279143	0.485	co-detected in both datasets
discovery	Chr1	Chr1	3427985	3428001	0.450	co-detected in both datasets
discovery	Chr1	Chr1	2834079	2834109	0.499	co-detected in both datasets
discovery	Chr1	Chr1	1546504	1546510	0.459	co-detected in both datasets
discovery	Chr1	Chr1	1308546	1308547	0.402	co-detected in both datasets
discovery	Chr1	Chr1	3156740	3156745	0.456	co-detected in both datasets
discovery	Chr1	Chr1	1931354	1931672	0.374	detected in one dataset
discovery	Chr1	Chr1	705691	705771	0.450	co-detected in both datasets
discovery	Chr1	Chr1	1256291	1256293	0.453	co-detected in both datasets
discovery	Chr1	Chr1	1813316	1813330	0.457	co-detected in both datasets
discovery	Chr1	Chr1	1563522	1563605	0.461	co-detected in both datasets
discovery	Chr1	Chr1	1837246	1837249	0.391	co-detected in both datasets
discovery	Chr1	Chr1	3851426	3851484	0.416	co-detected in both datasets
discovery	Chr1	Chr1	420180	420288	0.439	detected in one dataset
discovery	Chr1	Chr1	4015837	4015845	0.306	detected in one dataset
discovery	Chr1	Chr1	3050574	3050578	0.491	co-detected in both datasets
discovery	Chr1	Chr1	26224	26232	0.499	co-detected in both datasets
discovery	Chr1	Chr1	3288643	3288651	0.311	detected in one dataset
discovery	Chr1	Chr1	350771	350778	0.470	co-detected in both datasets
discovery	Chr1	Chr1	186289	186291	0.318	co-detected in both datasets
discovery	Chr1	Chr1	3936754	3936758	0.471	co-detected in both datasets
discovery	Chr1	Chr1	432465	432467	0.293	detected in one dataset
discovery	Chr1	Chr1	62799	62833	0.445	co-detected in both datasets
discovery	Chr1	Chr1	4047045	4047048	0.496	co-detected in both datasets
discovery	Chr1	Chr1	1218151	1218185	0.428	detected in one dataset
discovery	Chr1	Chr1	1639457	1639583	0.481	co-detected in both datasets
discovery	Chr1	Chr1	1933034	1933075	0.343	detected in one dataset
discovery	Chr1	Chr1	4051964	4052336	0.470	co-detected in both datasets
discovery	Chr1	Chr1	1840784	1841245	0.273	detected in one dataset
discovery	Chr1	Chr1	1933007	1933034	0.345	detected in one dataset
discovery	Chr1	Chr1	673650	673651	0.308	co-detected in both datasets
discovery	Chr1	Chr1	3128021	3128039	0.480	co-detected in both datasets
discovery	Chr1	Chr1	2635290	2635294	0.455	co-detected in both datasets
discovery	Chr1	Chr1	1847874	1847947	0.481	co-detected in both datasets
discovery	Chr1	Chr1	3915012	3915025	0.435	co-detected in both datasets
discovery	Chr1	Chr1	3919404	3919437	0.459	co-detected in both datasets
discovery	Chr1	Chr1	1455074	1455105	0.460	co-detected in both datasets
discovery	Chr1	Chr1	279688	279693	0.451	co-detected in both datasets
discovery	Chr1	Chr1	1574895	1574908	0.456	co-detected in both datasets
discovery	Chr1	Chr1	325773	325806	0.478	co-detected in both datasets
discovery	Chr1	Chr1	2541451	2541466	0.412	co-detected in both datasets
discovery	Chr1	Chr1	443568	443569	0.466	co-detected in both datasets
discovery	Chr1	Chr1	3164998	3165069	0.405	co-detected in both datasets
discovery	Chr1	Chr1	2893281	2893353	0.473	co-detected in both datasets
discovery	Chr1	Chr1	1518062	1518066	0.371	detected in one dataset
discovery	Chr1	Chr1	2680690	2680733	0.468	co-detected in both datasets
discovery	Chr1	Chr1	1636934	1636937	0.466	co-detected in both datasets
discovery	Chr1	Chr1	1883439	1883441	0.489	co-detected in both datasets
discovery	Chr1	Chr1	1847947	1847971	0.461	co-detected in both datasets
discovery	Chr1	Chr1	1075499	1075586	0.473	co-detected in both datasets
discovery	Chr1	Chr1	1293152	1293155	0.509	co-detected in both datasets
discovery	Chr1	Chr1	2661595	2661598	0.434	co-detected in both datasets
discovery	Chr1	Chr1	913385	913386	0.385	co-detected in both datasets
discovery	Chr1	Chr1	4070248	4070258	0.491	co-detected in both datasets
discovery	Chr1	Chr1	1866495	1866528	0.450	co-detected in both datasets
discovery	Chr1	Chr1	4015759	4015768	0.409	co-detected in both datasets
discovery	Chr1	Chr1	3652763	3652823	0.443	co-detected in both datasets
discovery	Chr1	Chr1	2529055	2529056	0.473	co-detected in both datasets
discovery	Chr1	Chr1	2440799	2441090	0.464	co-detected in both datasets
discovery	Chr1	Chr1	1813641	1813658	0.256	detected in one dataset
discovery	Chr1	Chr1	3423691	3423696	0.458	co-detected in both datasets
discovery	Chr1	Chr1	1813638	1813641	0.256	detected in one dataset
discovery	Chr1	Chr1	1730176	1730194	0.476	co-detected in both datasets
discovery	Chr1	Chr1	1546417	1546418	0.281	co-detected in both datasets
discovery	Chr1	Chr1	1319316	1319380	0.433	co-detected in both datasets
discovery	Chr1	Chr1	2099304	2099305	0.397	detected in one dataset
discovery	Chr1	Chr1	2450319	2450337	0.280	co-detected in both datasets
discovery	Chr1	Chr1	1841780	1841984	0.480	detected in one dataset
discovery	Chr1	Chr1	2160228	2160243	0.490	co-detected in both datasets
discovery	Chr1	Chr1	2374516	2374812	0.464	co-detected in both datasets
discovery	Chr1	Chr1	2523096	2523098	0.382	detected in one dataset
discovery	Chr1	Chr1	2683937	2683945	0.486	detected in one dataset
discovery	Chr1	Chr1	3603031	3603036	0.499	co-detected in both datasets
discovery	Chr1	Chr1	2654502	2654516	0.447	co-detected in both datasets
discovery	Chr1	Chr1	1949461	1949478	0.261	detected in one dataset
discovery	Chr1	Chr1	201298	201299	0.459	co-detected in both datasets
discovery	Chr1	Chr1	1617690	1617731	0.384	co-detected in both datasets
discovery	Chr1	Chr1	3687895	3687897	0.474	co-detected in both datasets
discovery	Chr1	Chr1	3356837	3356916	0.481	co-detected in both datasets
discovery	Chr1	Chr1	369509	369719	0.455	detected in one dataset
discovery	Chr1	Chr1	2208037	2208038	0.466	co-detected in both datasets
discovery	Chr1	Chr1	3920550	3920559	0.505	co-detected in both datasets
discovery	Chr1	Chr1	3050573	3050578	0.482	detected in one dataset
discovery	Chr1	Chr1	1889277	1889329	0.454	co-detected in both datasets
discovery	Chr1	Chr1	1946110	1946486	0.357	co-detected in both datasets
discovery	Chr1	Chr1	2320954	2321029	0.482	co-detected in both datasets
discovery	Chr1	Chr1	4015998	4016006	0.382	co-detected in both datasets
discovery	Chr1	Chr1	1933568	1933599	0.335	detected in one dataset
discovery	Chr1	Chr1	1218113	1218193	0.426	co-detected in both datasets
discovery	Chr1	Chr1	1345316	1345322	0.264	co-detected in both datasets
discovery	Chr1	Chr1	3675542	3675560	0.447	co-detected in both datasets
discovery	Chr1	Chr1	3981573	3982065	0.494	co-detected in both datasets
discovery	Chr1	Chr1	2062318	2062320	0.496	co-detected in both datasets
discovery	Chr1	Chr1	1357980	1358010	0.428	co-detected in both datasets
discovery	Chr1	Chr1	545881	545886	0.520	co-detected in both datasets
discovery	Chr1	Chr1	2505936	2505937	0.297	co-detected in both datasets
discovery	Chr1	Chr1	1813670	1813682	0.267	detected in one dataset
discovery	Chr1	Chr1	1789704	1789749	0.497	co-detected in both datasets
discovery	Chr1	Chr1	2199774	2199855	0.478	detected in one dataset
discovery	Chr1	Chr1	1158298	1158313	0.452	co-detected in both datasets
discovery	Chr1	Chr1	3046172	3046173	0.504	co-detected in both datasets
discovery	Chr1	Chr1	2452410	2452464	0.470	detected in one dataset
discovery	Chr1	Chr1	3050585	3050594	0.480	co-detected in both datasets
discovery	Chr1	Chr1	2411621	2411623	0.474	co-detected in both datasets
discovery	Chr1	Chr1	3772222	3772595	0.436	co-detected in both datasets
discovery	Chr1	Chr1	3870297	3870309	0.448	co-detected in both datasets
discovery	Chr1	Chr1	77434	77466	0.463	co-detected in both datasets
discovery	Chr1	Chr1	2431968	2432018	0.420	co-detected in both datasets
discovery	Chr1	Chr1	3535233	3535245	0.428	co-detected in both datasets
discovery	Chr1	Chr1	2144526	2144532	0.451	co-detected in both datasets
discovery	Chr1	Chr1	812052	812053	0.443	co-detected in both datasets
discovery	Chr1	Chr1	367343	367419	0.432	co-detected in both datasets
discovery	Chr1	Chr1	1358620	1358622	0.416	co-detected in both datasets
discovery	Chr1	Chr1	2839138	2839144	0.458	co-detected in both datasets
discovery	Chr1	Chr1	3915931	3915987	0.486	co-detected in both datasets
discovery	Chr1	Chr1	279678	279680	0.443	co-detected in both datasets
discovery	Chr1	Chr1	1537653	1537734	0.446	co-detected in both datasets
discovery	Chr1	Chr1	3682544	3682648	0.464	co-detected in both datasets
discovery	Chr1	Chr1	1220619	1220624	0.476	co-detected in both datasets
discovery	Chr1	Chr1	1638034	1638037	0.441	co-detected in both datasets
discovery	Chr1	Chr1	666030	666044	0.442	co-detected in both datasets
discovery	Chr1	Chr1	1277403	1277574	0.485	co-detected in both datasets
discovery	Chr1	Chr1	2768710	2768724	0.464	detected in one dataset
discovery	Chr1	Chr1	311908	311913	0.406	co-detected in both datasets
discovery	Chr1	Chr1	1482466	1482467	0.484	co-detected in both datasets
discovery	Chr1	Chr1	1558400	1558401	0.385	co-detected in both datasets
discovery	Chr1	Chr1	2708969	2708981	0.500	co-detected in both datasets
discovery	Chr1	Chr1	187527	187621	0.447	detected in one dataset
discovery	Chr1	Chr1	2452271	2452464	0.452	co-detected in both datasets
discovery	Chr1	Chr1	1594723	1594825	0.440	co-detected in both datasets
discovery	Chr1	Chr1	3495176	3495185	0.410	co-detected in both datasets
discovery	Chr1	Chr1	457422	457438	0.441	co-detected in both datasets
discovery	Chr1	Chr1	467705	467710	0.427	co-detected in both datasets
discovery	Chr1	Chr1	2330727	2330740	0.418	co-detected in both datasets
discovery	Chr1	Chr1	2441582	2441745	0.446	co-detected in both datasets
discovery	Chr1	Chr1	279678	279688	0.440	co-detected in both datasets
discovery	Chr1	Chr1	3088878	3088914	0.444	detected in one dataset
discovery	Chr1	Chr1	2083949	2083953	0.469	co-detected in both datasets
discovery	Chr1	Chr1	439247	439279	0.411	co-detected in both datasets
discovery	Chr1	Chr1	2287709	2287787	0.472	co-detected in both datasets
discovery	Chr1	Chr1	424706	424707	0.455	co-detected in both datasets
discovery	Chr1	Chr1	1952668	1952696	0.299	co-detected in both datasets
discovery	Chr1	Chr1	1948948	1949063	0.375	detected in one dataset
discovery	Chr1	Chr1	3163143	3163170	0.468	co-detected in both datasets
discovery	Chr1	Chr1	2972752	2972758	0.447	co-detected in both datasets
discovery	Chr1	Chr1	2973231	2973247	0.459	co-detected in both datasets
discovery	Chr1	Chr1	818066	818097	0.454	co-detected in both datasets
discovery	Chr1	Chr1	1290955	1290959	0.415	co-detected in both datasets
discovery	Chr1	Chr1	1544294	1544330	0.428	co-detected in both datasets
discovery	Chr1	Chr1	1950973	1950982	0.361	co-detected in both datasets
discovery	Chr1	Chr1	2713499	2713513	0.469	co-detected in both datasets
discovery	Chr1	Chr1	1232381	1232529	0.490	detected in one dataset
discovery	Chr1	Chr1	3498318	3498319	0.420	detected in one dataset
discovery	Chr1	Chr1	1618151	1618357	0.452	co-detected in both datasets
discovery	Chr1	Chr1	3585818	3585936	0.494	co-detected in both datasets
discovery	Chr1	Chr1	3050573	3050585	0.482	co-detected in both datasets
discovery	Chr1	Chr1	1931883	1932764	0.331	detected in one dataset
discovery	Chr1	Chr1	3498319	3498320	0.418	co-detected in both datasets
discovery	Chr1	Chr1	1546510	1546541	0.485	co-detected in both datasets
discovery	Chr1	Chr1	2647910	2647912	0.437	co-detected in both datasets
discovery	Chr1	Chr1	2780934	2780937	0.519	co-detected in both datasets
discovery	Chr1	Chr1	1087345	1087453	0.447	co-detected in both datasets
discovery	Chr1	Chr1	2902253	2902270	0.421	co-detected in both datasets
discovery	Chr1	Chr1	1036582	1036584	0.448	co-detected in both datasets
discovery	Chr1	Chr1	2452464	2452561	0.461	co-detected in both datasets
discovery	Chr1	Chr1	1789749	1789770	0.488	co-detected in both datasets
discovery	Chr1	Chr1	2647912	2647913	0.434	detected in one dataset
discovery	Chr1	Chr1	1318630	1319380	0.414	detected in one dataset
discovery	Chr1	Chr1	1169158	1169230	0.486	co-detected in both datasets
discovery	Chr1	Chr1	3662951	3662952	0.273	co-detected in both datasets
discovery	Chr1	Chr1	1264479	1264674	0.448	co-detected in both datasets
discovery	Chr1	Chr1	4015744	4015751	0.312	co-detected in both datasets
discovery	Chr1	Chr1	1603265	1603269	0.341	detected in one dataset
discovery	Chr1	Chr1	2614474	2614546	0.445	co-detected in both datasets
discovery	Chr1	Chr1	543393	543394	0.442	co-detected in both datasets
discovery	Chr1	Chr1	1893482	1893732	0.450	co-detected in both datasets
discovery	Chr1	Chr1	3476103	3476121	0.433	detected in one dataset
discovery	Chr1	Chr1	1841681	1841780	0.449	detected in one dataset
discovery	Chr1	Chr1	3649321	3649322	0.434	co-detected in both datasets
discovery	Chr1	Chr1	2246552	2246557	0.439	co-detected in both datasets
discovery	Chr1	Chr1	1175983	1176013	0.465	co-detected in both datasets
discovery	Chr1	Chr1	245414	245419	0.470	co-detected in both datasets
discovery	Chr1	Chr1	1965190	1965262	0.304	co-detected in both datasets
discovery	Chr1	Chr1	1506147	1506148	0.407	co-detected in both datasets
discovery	Chr1	Chr1	990014	990020	0.423	co-detected in both datasets
discovery	Chr1	Chr1	4053118	4053131	0.463	detected in one dataset
discovery	Chr1	Chr1	2478257	2478280	0.436	co-detected in both datasets
discovery	Chr1	Chr1	2690171	2690210	0.442	co-detected in both datasets
discovery	Chr1	Chr1	1594605	1594647	0.462	co-detected in both datasets
discovery	Chr1	Chr1	3657133	3657148	0.435	co-detected in both datasets
discovery	Chr1	Chr1	1789382	1789387	0.352	co-detected in both datasets
discovery	Chr1	Chr1	916624	916642	0.472	detected in one dataset
discovery	Chr1	Chr1	1665497	1665585	0.430	detected in one dataset
discovery	Chr1	Chr1	3000235	3000237	0.481	co-detected in both datasets
discovery	Chr1	Chr1	2441746	2441750	0.434	co-detected in both datasets
discovery	Chr1	Chr1	900767	900791	0.460	co-detected in both datasets
discovery	Chr1	Chr1	2036228	2036233	0.458	co-detected in both datasets
discovery	Chr1	Chr1	1736838	1736840	0.402	detected in one dataset
discovery	Chr1	Chr1	2835276	2835299	0.437	co-detected in both datasets
discovery	Chr1	Chr1	1836936	1836957	0.357	detected in one dataset
discovery	Chr1	Chr1	949332	949335	0.435	co-detected in both datasets
discovery	Chr1	Chr1	4072507	4072509	0.422	co-detected in both datasets
discovery	Chr1	Chr1	1924668	1924855	0.342	detected in one dataset
discovery	Chr1	Chr1	2978231	2978244	0.412	co-detected in both datasets
discovery	Chr1	Chr1	1078192	1078290	0.455	co-detected in both datasets
discovery	Chr1	Chr1	2978711	2978838	0.406	co-detected in both datasets
discovery	Chr1	Chr1	29042	29048	0.473	co-detected in both datasets
discovery	Chr1	Chr1	2280699	2280717	0.455	co-detected in both datasets
discovery	Chr1	Chr1	357348	357366	0.439	co-detected in both datasets
discovery	Chr1	Chr1	1643157	1643160	0.401	co-detected in both datasets
discovery	Chr1	Chr1	1522550	1522557	0.423	detected in one dataset
discovery	Chr1	Chr1	2034797	2034800	0.316	detected in one dataset
discovery	Chr1	Chr1	2244578	2244586	0.454	co-detected in both datasets
discovery	Chr1	Chr1	2034799	2034800	0.318	detected in one dataset
discovery	Chr1	Chr1	3349001	3349007	0.430	co-detected in both datasets
discovery	Chr1	Chr1	3981426	3981432	0.450	co-detected in both datasets
discovery	Chr1	Chr1	296869	296884	0.449	co-detected in both datasets
discovery	Chr1	Chr1	3755656	3755684	0.466	co-detected in both datasets
discovery	Chr1	Chr1	1530449	1530452	0.392	detected in one dataset
discovery	Chr1	Chr1	2145486	2145497	0.394	detected in one dataset
discovery	Chr1	Chr1	475502	475516	0.467	co-detected in both datasets
discovery	Chr1	Chr1	1368243	1368573	0.456	co-detected in both datasets
discovery	Chr1	Chr1	3163143	3163224	0.459	co-detected in both datasets
discovery	Chr1	Chr1	571443	571450	0.452	co-detected in both datasets
discovery	Chr1	Chr1	2325759	2325794	0.483	co-detected in both datasets
discovery	Chr1	Chr1	2673817	2673818	0.470	co-detected in both datasets
discovery	Chr1	Chr1	2146174	2146187	0.484	detected in one dataset
discovery	Chr1	Chr1	1850365	1850367	0.480	co-detected in both datasets
discovery	Chr1	Chr1	665962	665981	0.437	co-detected in both datasets
discovery	Chr1	Chr1	795597	795611	0.425	co-detected in both datasets
discovery	Chr1	Chr1	4072476	4072509	0.419	co-detected in both datasets
discovery	Chr1	Chr1	20767	20783	0.428	detected in one dataset
discovery	Chr1	Chr1	3682648	3682693	0.436	co-detected in both datasets
discovery	Chr1	Chr1	79219	79850	0.450	co-detected in both datasets
discovery	Chr1	Chr1	2348727	2348736	0.489	co-detected in both datasets
discovery	Chr1	Chr1	2532507	2532597	0.442	co-detected in both datasets
discovery	Chr1	Chr1	1843177	1843196	0.462	co-detected in both datasets
discovery	Chr1	Chr1	1890092	1890097	0.387	detected in one dataset
discovery	Chr1	Chr1	3152841	3152901	0.468	co-detected in both datasets
discovery	Chr1	Chr1	2620358	2620383	0.448	co-detected in both datasets
discovery	Chr1	Chr1	1544242	1544330	0.417	co-detected in both datasets
discovery	Chr1	Chr1	1789269	1789304	0.430	co-detected in both datasets
discovery	Chr1	Chr1	3559815	3560017	0.406	co-detected in both datasets
discovery	Chr1	Chr1	3186110	3186269	0.446	co-detected in both datasets
discovery	Chr1	Chr1	666044	666075	0.427	co-detected in both datasets
discovery	Chr1	Chr1	1222681	1222689	0.427	co-detected in both datasets
discovery	Chr1	Chr1	1638055	1638068	0.469	co-detected in both datasets
discovery	Chr1	Chr1	1840784	1840797	0.260	co-detected in both datasets
discovery	Chr1	Chr1	2801218	2801251	0.443	co-detected in both datasets
discovery	Chr1	Chr1	3279188	3279200	0.483	detected in one dataset
discovery	Chr1	Chr1	2204406	2204440	0.451	co-detected in both datasets
discovery	Chr1	Chr1	3423614	3423637	0.452	co-detected in both datasets
discovery	Chr1	Chr1	995462	995482	0.414	co-detected in both datasets
discovery	Chr1	Chr1	1572638	1572663	0.421	co-detected in both datasets
discovery	Chr1	Chr1	3549536	3549570	0.455	co-detected in both datasets
discovery	Chr1	Chr1	1756136	1756154	0.449	co-detected in both datasets
discovery	Chr1	Chr1	410771	410818	0.411	co-detected in both datasets
discovery	Chr1	Chr1	1923492	1923534	0.328	detected in one dataset
discovery	Chr1	Chr1	1702838	1702889	0.426	detected in one dataset
discovery	Chr1	Chr1	1169116	1169119	0.452	co-detected in both datasets
discovery	Chr1	Chr1	3596537	3597149	0.446	co-detected in both datasets
discovery	Chr1	Chr1	1720951	1720987	0.451	co-detected in both datasets
discovery	Chr1	Chr1	1614568	1614580	0.367	detected in one dataset
discovery	Chr1	Chr1	2820542	2820569	0.269	co-detected in both datasets
discovery	Chr1	Chr1	1030306	1030314	0.342	co-detected in both datasets
discovery	Chr1	Chr1	1839157	1839166	0.463	co-detected in both datasets
discovery	Chr1	Chr1	3226494	3226553	0.434	co-detected in both datasets
discovery	Chr1	Chr1	1266427	1266501	0.424	co-detected in both datasets
discovery	Chr1	Chr1	245128	245159	0.461	co-detected in both datasets
discovery	Chr1	Chr1	1537958	1538065	0.454	co-detected in both datasets
discovery	Chr1	Chr1	1893278	1893280	0.411	co-detected in both datasets
discovery	Chr1	Chr1	1893278	1893282	0.411	co-detected in both datasets
discovery	Chr1	Chr1	1933993	1934000	0.345	detected in one dataset
discovery	Chr1	Chr1	3365869	3365908	0.431	co-detected in both datasets
discovery	Chr1	Chr1	1813301	1813316	0.427	co-detected in both datasets
discovery	Chr1	Chr1	586136	586153	0.413	co-detected in both datasets
discovery	Chr1	Chr1	911890	911910	0.464	co-detected in both datasets
discovery	Chr1	Chr1	1175776	1175782	0.481	co-detected in both datasets
discovery	Chr1	Chr1	1892014	1892022	0.404	detected in one dataset
discovery	Chr1	Chr1	3000832	3000838	0.500	co-detected in both datasets
discovery	Chr1	Chr1	2348718	2348727	0.465	co-detected in both datasets
discovery	Chr1	Chr1	2893300	2893321	0.437	co-detected in both datasets
discovery	Chr1	Chr1	1888749	1888752	0.369	co-detected in both datasets
discovery	Chr1	Chr1	1563522	1563599	0.422	detected in one dataset
discovery	Chr1	Chr1	3334015	3334049	0.424	co-detected in both datasets
discovery	Chr1	Chr1	739653	739859	0.416	co-detected in both datasets
discovery	Chr1	Chr1	3892768	3892771	0.422	co-detected in both datasets
discovery	Chr1	Chr1	1130408	1130410	0.477	co-detected in both datasets
discovery	Chr1	Chr1	1636716	1636937	0.421	detected in one dataset
discovery	Chr1	Chr1	1930266	1932752	0.333	co-detected in both datasets
discovery	Chr1	Chr1	1191635	1191662	0.356	co-detected in both datasets
discovery	Chr1	Chr1	2239752	2239795	0.477	co-detected in both datasets
discovery	Chr1	Chr1	1893279	1893280	0.408	detected in one dataset
discovery	Chr1	Chr1	1839166	1839172	0.457	detected in one dataset
discovery	Chr1	Chr1	1614613	1614657	0.322	co-detected in both datasets
discovery	Chr1	Chr1	2825834	2825840	0.468	co-detected in both datasets
discovery	Chr1	Chr1	1879382	1879384	0.426	co-detected in both datasets
discovery	Chr1	Chr1	1438961	1439276	0.450	co-detected in both datasets
discovery	Chr1	Chr1	1730242	1730317	0.447	co-detected in both datasets
discovery	Chr1	Chr1	1506141	1506149	0.403	detected in one dataset
discovery	Chr1	Chr1	2882830	2882902	0.380	co-detected in both datasets
discovery	Chr1	Chr1	1789740	1789749	0.481	co-detected in both datasets
discovery	Chr1	Chr1	717777	717812	0.312	co-detected in both datasets
discovery	Chr1	Chr1	716229	716450	0.446	co-detected in both datasets
discovery	Chr1	Chr1	2083953	2083959	0.394	co-detected in both datasets
discovery	Chr1	Chr1	2459245	2459315	0.341	co-detected in both datasets
discovery	Chr1	Chr1	3587708	3587720	0.439	co-detected in both datasets
discovery	Chr1	Chr1	442043	442069	0.434	co-detected in both datasets
discovery	Chr1	Chr1	2611817	2611821	0.451	co-detected in both datasets
discovery	Chr1	Chr1	3258650	3258659	0.419	co-detected in both datasets
discovery	Chr1	Chr1	1175721	1175776	0.480	co-detected in both datasets
discovery	Chr1	Chr1	1594482	1594723	0.435	co-detected in both datasets
discovery	Chr1	Chr1	666131	666137	0.432	co-detected in both datasets
discovery	Chr1	Chr1	2548998	2549011	0.419	co-detected in both datasets
discovery	Chr1	Chr1	2309682	2309683	0.407	co-detected in both datasets
discovery	Chr1	Chr1	2309682	2309684	0.407	co-detected in both datasets
discovery	Chr1	Chr1	2328205	2328224	0.453	co-detected in both datasets
discovery	Chr1	Chr1	281409	281410	0.441	co-detected in both datasets
[truncated: 26,232 more rows]
